# Supplementary material for: Changes Over a 10‐Year Period in the Distribution Ranges and Genetic Hybridization of Three Pelophylax Pond Frogs in Central Japan
Source: Ecol Evol. 2025 Aug 7;15(8):e71856. doi: 10.1002/ece3.71856 (PMC12329352; doi:10.1002/ece3.71856)
Supplement: Supplementary file 1 — Data S1. [file ECE3-15-e71856-s004.xlsx]

## Sheet: Sheet2
Sample ID	External morphology	Cytb	mtDNA Haplotype	Tyr	nuDNA Phenotype	St.	Locality	Latitude	Longitude	Collection Date	GenBank Accession Number	Source
25326	n	TGATGAAACTTTGGCTCCCTCCTCGGAGTCTGCTTAATTGCCCAAATCGCCACCGGCTTATTCTTAGCCATGCATTACACAGCCGACACATCCCTTGCATTCTCATCTATTGCCCACATCTGTCGAGATGTTAATAACGGCTGACTCCTACGAAACCTTCACGCCAACGGCGCATCTTTTTTCTTTATCTGCATCTACTTCCACATTGGCCGGGGTCTTTACTATGGCTCCTACCTCTATAAAGAAACCTGAAACATTGGCGTCATTCTGTTGTTCTTAGTCATAGCCACCGCCTTTGTGGGCTATGTCCTCCCTTGAGGCCAAATATCTTTCTGAGGCGCCACAGTCATTACCAATCTCCTATCAGCCGCCCCCTACATCGGCCCAGACCTAGTTCAA…	n4	CTGAGGAGGATCACTAGGATGGAAAGTACTACAGTGCTTTTAGCAGCTAGCACCCTGCTCCTGGTACTTCATGCCTCCTACGGACAGTTTCCCAGGGCTTGCAGTACAGCACAGGTCCTCTTAAGCAAGGAATGTTGCCCAGTCTGGCCAGGAGATAATTCTTCATGTGGAGAAGTCTCCGGAAGGGGAGTGTGCCAAGATGTAGTCCCCTCCAACTCCCCTGTGGGTGCCCAGTTCCCTTTCTCGGGCATTGATGACCGAGAAAACTGGCCCATTGTTTTCTACAACAGGACATGCCAATGCCAGGGTAACTTTATGGGCTACAACTGCGGTGAGTGCAGGTTTGGCTACACAGGACCAAACTGCACCGTTAGACGCAACATGATCAGAAAGGACATC…	n	1	Taira, Omachi	36.5545	137.84	2020-05-15	####	This study
25404	n	TGATGAAACTTTGGCTCCCTCCTCGGAGTCTGCTTAATTGCCCAAATCGCCACCGGCTTATTCTTAGCCATGCATTACACAGCCGACACATCCCTTGCATTCTCATCTATTGCCCACATCTGTCGAGATGTTAATAACGGCTGACTCCTACGAAACCTTCACGCCAACGGCGCATCTTTTTTCTTTATCTGCATCTACTTCCACATTGGCCGGGGTCTTTACTATGGCTCCTACCTCTATAAAGAAACCTGAAACATTGGCGTCATTCTGTTGTTCTTAGTCATAGCCACCGCCTTTGTGGGCTATGTCCTCCCTTGAGGCCAAATATCTTTCTGAGGCGCCACAGTCATTACCAATCTCCTATCAGCCGCCCCCTACATCGGCCCAGACCTAGTTCAA…	n4	CTGAGGAGGATCACTAGGATGGAAAGTACTATAGTGCTTTTAGCAACTAGCACCCTGCTCCTGGTACTTCATGCCTCCTACGGACAGTTTCCCAGGGCTTGCAGTACAGCACAGGTCCTCTTAAGCAAGGAATGTTGCCCAGTCTGGCCAGGAGATAATTCTTCATGTGGAGAAGTCTCCGGAAGGGGAGTGTGCCAAGATGTAGTCCCCTCCAACTCCCCTGTGGGTGCCCAGTTCCCTTTCTCGGGCATTGATGACCGAGAAAACTGGCCCATTGTTTTCTACAACAGGACATGCCAATGCCAGGGTAACTTTATGGGCTACAACTGCGGTGAGTGCAGGTTTGGCTACACAGGACCAAACTGCACCGTTAGACGCAACATGATCAGAAAGGACATC…	n	1	Taira, Omachi	36.5545	137.84	2020-05-21	####	This study
25405	n	TGATGAAACTTTGGCTCCCTCCTCGGAGTCTGCTTAATTGCCCAAATCGCCACCGGCTTATTCTTAGCCATGCATTACACAGCCGACACATCCCTTGCATTCTCATCTATTGCCCACATCTGTCGAGATGTTAATAACGGCTGACTCCTACGAAACCTTCACGCCAACGGCGCATCTTTTTTCTTTATCTGCATCTACTTCCACATTGGCCGGGGTCTTTACTATGGCTCCTACCTCTATAAAGAAACCTGAAACATTGGCGTCATTCTGTTGTTCTTAGTCATAGCCACCGCCTTTGTGGGCTATGTCCTCCCTTGAGGCCAAATATCTTTCTGAGGCGCCACAGTCATTACCAATCTCCTATCAGCCGCCCCCTACATCGGCCCAGACCTAGTTCAA…	n4	CTGAGGAGGATCACTAGGATGGAAAGTACTACAGTGCTTTTAGCAGCTAGCACCCTGCTCCTGGTACTTCATGCCTCCTACGGACAGTTTCCCAGGGCTTGCAGTACAGCACAGGTCCTCTTAAGCAAGGAATGTTGCCCAGTCTGGCCAGGAGATAATTCTTCATGTGGAGAAGTCTCCGGAAGGGGAGTGTGCCAAGATGTAGTCCCCTCCAACTCCCCTGTGGGTGCCCAGTTCCCTTTCTCGGGCATTGATGACCGAGAAAACTGGCCCATTGTTTTCTACAACAGGACATGCCAATGCCAGGGTAACTTTATGGGCTACAACTGCGGTGAGTGCAGGTTTGGCTACACAGGACCAAACTGCACCGTTAGACGCAACATGATCAGAAAGGACATC…	n/p	1	Taira, Omachi	36.5545	137.84	2020-05-21	####	This study
25406	n	TGATGAAACTTTGGCTCCCTCCTCGGAGTCTGCTTAATTGCCCAAATCGCCACCGGCTTATTCTTAGCCATGCATTACACAGCCGACACATCCCTTGCATTCTCATCTATTGCCCACATCTGTCGAGATGTTAATAACGGCTGACTCCTACGAAACCTTCACGCCAACGGCGCATCTTTTTTCTTTATCTGCATCTACTTCCACATTGGCCGGGGTCTTTACTATGGCTCCTACCTCTATAAAGAAACCTGAAACATTGGCGTCATTCTGTTGTTCTTAGTCATAGCCACCGCCTTTGTGGGCTATGTCCTCCCTTGAGGCCAAATATCTTTCTGAGGCGCCACAGTCATTACCAATCTCCTATCAGCCGCCCCCTACATCGGCCCAGACCTAGTTCAA…	n4	CTGAGGAGGATCACTAGGATGGAAAGTACTACAGTGCTTTTAGCAGCTAGCACCCTGCTCCTGGTACTTCATGCCTCCTACGGACAGTTTCCCAGGGCTTGCAGTACAGCACAGGTCCTCTTAAGCAAGGAATGTTGCCCAGTCTGGCCAGGAGATAATTCTTCATGTGGAGAAGTCTCCGGAAGGGGAGTGTGCCAAGATGTAGTCCCCTCCAACTCCCCTGTGGGTGCCCAGTTCCCTTTCTCGGGCATTGATGACCGAGAAAACTGGCCCATTGTTTTCTACAACAGGACATGCCAATGCCAGGGTAACTTTATGGGCTACAACTGCGGTGAGTGCAGGTTTGGCTACACAGGACCAAACTGCACCGTTAGACGCAACATGATCAGAAAGGACATC…	n	1	Taira, Omachi	36.5545	137.84	2020-05-21	####	This study
25407	n	TGATGAAACTTTGGCTCCCTCCTCGGAGTCTGCTTAATTGCCCAAATCGCCACCGGCTTATTCCTAGCCATGCATTACACAGCCGACACATCCCTTGCATTCTCATCTATTGCCCACATCTGTCGAGATGTTAATAACGGCTGACTCCTACGAAACCTTCACGCCAACGGCGCATCTTTTTTCTTTATCTGCATCTACTTCCACATTGGCCGGGGTCTTTACTATGGCTCCTACCTCTATAAAGAAACCTGAAACATTGGCGTCATTCTGTTGTTCTTAGTCATAGCCACCGCCTTTGTGGGCTATGTCCTCCCTTGAGGCCAAATATCTTTCTGAGGCGCCACAGTCATTACCAATCTCCTATCAGCCGCCCCCTACATCGGCCCAGACCTAGTTCAA…	n2	CTGAGGAGGATCACTAGGATGGAAAGTACTACAGTGCTTTTAGCAGCTAGCACCCTGCTCCTGGTACTTCATGCCTCCTACGGACAGTTTCCCAGGGCTTGCAGTACAGCACAGGTCCTCTTAAGCAAGGAATGTTGCCCAGTCTGGCCAGGAGATAATTCTTCATGTGGAGAAGTCTCCGGAAGGGGAGTGTGCCAAGATGTAGTCCCCTCCAACTCCCCTGTGGGTGCCCAGTTCCCTTTCTCGGGCATTGATGACCGAGAAAACTGGCCCATTGTTTTCTACAACAGGACATGCCAATGCCAGGGTAACTTTATGGGCTACAACTGCGGTGAGTGCAGGTTTGGCTACACAGGACCAAACTGCACCGTTAGACGCAACATGATCAGAAAGGACATC…	n/p	1	Taira, Omachi	36.5545	137.84	2020-05-21	####	This study
25643	n	TGATGAAACTTTGGCTCCCTCCTCGGAGTCTGCTTAATTGCCCAAATCGCCACCGGCTTATTCTTAGCCATGCATTACACAGCCGACACATCCCTTGCATTCTCATCTATTGCCCACATCTGTCGAGATGTTAATAACGGCTGACTCCTACGAAACCTTCACGCCAACGGCGCATCTTTTTTCTTTATCTGCATCTACTTCCACATTGGCCGGGGTCTTTACTATGGCTCCTACCTCTATAAAGAAACCTGAAACATTGGCGTCATTCTGTTGTTCTTAGTCATAGCCACCGCCTTTGTGGGCTATGTCCTCCCTTGAGGCCAAATATCTTTCTGAGGCGCCACAGTCATTACCAATCTCCTATCAGCCGCCCCCTACATCGGCCCAGACCTAGTTCAA…	n4	CTGAGGAGGATCACTAGGATGGAAAGTACTACAGTGCTTTTAGCAGCTAGCACCCTGCTCCTGGTACTTCATGCCTCCTACGGACAGTTTCCCAGGGCTTGCAGTACAGCACAGGTCCTCTTAAGCAAGGAATGTTGCCCAGTCTGGCCAGGAGATAATTCTTCATGTGGAGAAGTCTCCGGAAGGGGAGTGTGCCAAGATGTAGTCCCCTCCAACTCCCCTGTGGGTGCCCAGTTCCCTTTCTCGGGCATTGATGACCGAGAAAACTGGCCCATTGTTTTCTACAACAGGACATGCCAATGCCAGGGTAACTTTATGGGCTACAACTGCGGTGAGTGCAGGTTTGGCTACACAGGACCAAACTGCACCGTTAGACGCAACATGATCAGAAAGGACATC…	n/p	1	Taira, Omachi	36.5545	137.84	2020-05-21	####	This study
25644	n	TGATGAAACTTTGGCTCCCTCCTCGGAGTCTGCTTAATTGCCCAAATCGCCACCGGCTTATTCTTAGCCATGCATTACACAGCCGACACATCCCTTGCATTCTCATCTATTGCCCACATCTGTCGAGATGTTAATAACGGCTGACTCCTACGAAACCTTCACGCCAACGGCGCATCTTTTTTCTTTATCTGCATCTACTTCCACATTGGCCGGGGTCTTTACTATGGCTCCTACCTCTATAAAGAAACCTGAAACATTGGCGTCATTCTGTTGTTCTTAGTCATAGCCACCGCCTTTGTGGGCTATGTCCTCCCTTGAGGCCAAATATCTTTCTGAGGCGCCACAGTCATTACCAATCTCCTATCAGCCGCCCCCTACATCGGCCCAGACCTAGTTCAA…	n4	CTGAGGAGGATCACTAGGATGGAAAGTACTACAGTGCTTTTAGCAGCTAGCACCCTGCTCCTGGTACTTCATGCCTCCTACGGACAGTTTCCCAGGGCTTGCAGTACAGCACAGGTCCTCTTAAGCAAGGAATGTTGCCCAGTCTGGCCAGGAGATAATTCTTCATGTGGAGAAGTCTCCGGAAGGGGAGTGTGCCAAGATGTAGTCCCCTCCAACTCCCCTGTGGGTGCCCAGTTCCCTTTCTCGGGCATTGATGACCGAGAAAACTGGCCCATTGTTTTCTACAACAGGACATGCCAATGCCAGGGTAACTTTATGGGCTACAACTGCGGTGAGTGCAGGTTTGGCTACACAGGACCAAACTGCACCGTTAGACGCAACATGATCAGAAAGGACATC…	n	1	Taira, Omachi	36.5545	137.84	2020-05-21	####	This study
25645	n/p	TGATGAAACTTTGGCTCCCTCCTCGGAGTCTGCTTAATTGCCCAAATCGCCACCGGCTTATTCTTAGCCATGCATTACACAGCCGACACATCCCTTGCATTCTCATCTATTGCCCACATCTGTCGAGATGTTAATAACGGCTGACTCCTACGAAACCTTCACGCCAACGGCGCATCTTTTTTCTTTATCTGCATCTACTTCCACATTGGCCGGGGTCTTTACTATGGCTCCTACCTCTATAAAGAAACCTGAAACATTGGCGTCATTCTGTTGTTCTTAGTCATAGCCACCGCCTTTGTGGGCTATGTCCTCCCTTGAGGCCAAATATCTTTCTGAGGCGCCACAGTCATTACCAATCTCCTATCAGCCGCCCCCTACATCGGCCCAGACCTAGTTCAA…	n4	CTGAGGAGGATCACTAGGATGGAAAGTACTACAGTGCTTTTAGCAGCTAGCACCCTGCTCCTGGTACTTCATGCCTCCTACGGACAGTTTCCCAGGGCTTGCAGTACAGCACAGGTCCTCTTAAGCAAGGAATGTTGCCCAGTCTGGCCAGGAGATAATTCTTCATGTGGAGAAGTCTCCGGAAGGGGAGTGTGCCAAGATGTAGTCCCCTCCAACTCCCCTGTGGGTGCCCAGTTCCCTTTCTCGGGCATTGATGACCGAGAAAACTGGCCCATTGTTTTCTACAACAGGACATGCCAATGCCAGGGTAACTTTATGGGCTACAACTGCGGTGAGTGCAGGTTTGGCTACACAGGACCAAACTGCACCGTTAGACGCAACATGATCAGAAAGGACATC…	n/p	1	Taira, Omachi	36.5545	137.84	2020-05-21	####	This study
25646	n	TGATGAAACTTTGGCTCCCTCCTCGGAGTCTGCTTAATTGCCCAAATCGCCACCGGCTTATTCTTAGCCATGCATTACACAGCCGACACATCCCTTGCATTCTCATCTATTGCCCACATCTGTCGAGATGTTAATAACGGCTGACTCCTACGAAACCTTCACGCCAACGGCGCATCTTTTTTCTTTATCTGCATCTACTTCCACATTGGCCGGGGTCTTTACTATGGCTCCTACCTCTATAAAGAAACCTGAAACATTGGCGTCATTCTGTTGTTCTTAGTCATAGCCACCGCCTTTGTGGGCTATGTCCTCCCTTGAGGCCAAATATCTTTCTGAGGCGCCACAGTCATTACCAATCTCCTATCAGCCGCCCCCTACATCGGCCCAGACCTAGTTCAA…	n4	CTGAGGAGGATCACTAGGATGGAAAGTACTACAGTGCTTTTAGCAGCTAGCACCCTGCTCCTGGTACTTCATGCCTCCTACGGACAGTTTCCCAGGGCTTGCAGTACAGCACAGGTCCTCTTAAGCAAGGAATGTTGCCCAGTCTGGCCAGGAGATAATTCTTCATGTGGAGAAGTCTCCGGAAGGGGAGTGTGCCAAGATGTAGTCCCCTCCAACTCCCCTGTGGGTGCCCAGTTCCCTTTCTCGGGCATTGATGACCGAGAAAACTGGCCCATTGTTTTCTACAACAGGACATGCCAATGCCAGGGTAACTTTATGGGCTACAACTGCGGTGAGTGCAGGTTTGGCTACACAGGACCAAACTGCACCGTTAGACGCAACATGATCAGAAAGGACATC…	n	1	Taira, Omachi	36.5545	137.84	2020-05-21	####	This study
25647	n	TGATGAAACTTTGGCTCCCTCCTCGGAGTCTGCTTAATTGCCCAAATCGCCACCGGCTTATTCTTAGCCATGCATTACACAGCCGACACATCCCTTGCATTCTCATCTATTGCCCACATCTGTCGAGATGTTAATAACGGCTGACTCCTACGAAACCTTCACGCCAACGGCGCATCTTTTTTCTTTATCTGCATCTACTTCCACATTGGCCGGGGTCTTTACTATGGCTCCTACCTCTATAAAGAAACCTGAAACATTGGCGTCATTCTGTTGTTCTTAGTCATAGCCACCGCCTTTGTGGGCTATGTCCTCCCTTGAGGCCAAATATCTTTCTGAGGCGCCACAGTCATTACCAATCTCCTATCAGCCGCCCCCTACATCGGCCCAGACCTAGTTCAA…	n4	CTGAGGAGGATCACTAGGATGGAAAGTACTAYAGTGCTTTTAGCARCTAGCACCCTGCTCCTGGTACTTCATGCCTCCTACGGACAGTTTCCCAGGGCTTGCAGTACAGCACAGGTCCTCTTAAGCAAGGAATGTTGCCCAGTCTGGCCAGGAGATAATTCTTCATGTGGAGAAGTCTCCGGAAGGGGAGTGTGCCAAGATGTAGTCCCCTCCAACTCCCCTGTGGGTGCCCAGTTCCCTTTCTCGGGCATTGATGACCGAGAAAACTGGCCCATTGTTTTCTACAACAGGACATGCCAATGCCAGGGTAACTTTATGGGCTACAACTGCGGTGAGTGCAGGTTTGGCTACACAGGACCAAACTGCACCGTTAGACGCAACATGATCAGAAAGGACATC…	n/p	1	Taira, Omachi	36.5545	137.84	2020-05-21	####	This study
25648	n	TGATGAAACTTTGGCTCCCTCCTCGGAGTCTGCTTAATTGCCCAAATCGCCACCGGCTTATTCTTAGCCATGCATTACACAGCCGACACATCCCTTGCATTCTCATCTATTGCCCACATCTGTCGAGATGTTAATAACGGCTGACTCCTACGAAACCTTCACGCCAACGGCGCATCTTTTTTCTTTATCTGCATCTACTTCCACATTGGCCGGGGTCTTTACTATGGCTCCTACCTCTATAAAGAAACCTGAAACATTGGCGTCATTCTGTTGTTCTTAGTCATAGCCACCGCCTTTGTGGGCTATGTCCTCCCTTGAGGCCAAATATCTTTCTGAGGCGCCACAGTCATTACCAATCTCCTATCAGCCGCCCCCTACATCGGCCCAGACCTAGTTCAA…	n4	CTGAGGAGGATCACTAGGATGGAAAGTACTACAGTGCTTTTAGCAGCTAGCACCCTGCTCCTGGTACTTCATGCCTCCTACGGACAGTTTCCCAGGGCTTGCAGTACAGCACAGGTCCTCTTAAGCAAGGAATGTTGCCCAGTCTGGCCAGGAGATAATTCTTCATGTGGAGAAGTCTCCGGAAGGGGAGTGTGCCAAGATGTAGTCCCCTCCAACTCCCCTGTGGGTGCCCAGTTCCCTTTCTCGGGCATTGATGACCGAGAAAACTGGCCCATTGTTTTCTACAACAGGACATGCCAATGCCAGGGTAACTTTATGGGCTACAACTGCGGTGAGTGCAGGTTTGGCTACACAGGACCAAACTGCACCGTTAGACGCAACATGATCAGAAAGGACATC…	n/p	1	Taira, Omachi	36.5545	137.84	2020-05-21	####	This study
25649	n	TGATGAAACTTTGGCTCCCTCCTCGGAGTCTGCTTAATTGCCCAAATCGCCACCGGCTTATTCTTAGCCATGCATTACACAGCCGACACATCCCTTGCATTCTCATCTATTGCCCACATCTGTCGAGATGTTAATAACGGCTGACTCCTACGAAACCTTCACGCCAACGGCGCATCTTTTTTCTTTATCTGCATCTACTTCCACATTGGCCGGGGTCTTTACTATGGCTCCTACCTCTATAAAGAAACCTGAAACATTGGCGTCATTCTGTTGTTCTTAGTCATAGCCACCGCCTTTGTGGGCTATGTCCTCCCTTGAGGCCAAATATCTTTCTGAGGCGCCACAGTCATTACCAATCTCCTATCAGCCGCCCCCTACATCGGCCCAGACCTAGTTCAA…	n4	CTGAGGAGGATCACTAGGATGGAAAGTACTACAGTGCTTTTAGCAGCTAGCACCCTGCTCCTGGTACTTCATGCCTCCTACGGACAGTTTCCCAGGGCTTGCAGTACAGCACAGGTCCTCTTAAGCAAGGAATGTTGCCCAGTCTGGCCAGGAGATAATTCTTCATGTGGAGAAGTCTCCGGAAGGGGAGTGTGCCAAGATGTAGTCCCCTCCAACTCCCCTGTGGGTGCCCAGTTCCCTTTCTCGGGCATTGATGACCGAGAAAACTGGCCCATTGTTTTCTACAACAGGACATGCCAATGCCAGGGTAACTTTATGGGCTACAACTGCGGTGAGTGCAGGTTTGGCTACACAGGACCAAACTGCACCGTTAGACGCAACATGATCAGAAAGGACATC…	n/p	1	Taira, Omachi	36.5545	137.84	2020-05-21	####	This study
25650	n/p	TGATGAAACTTTGGCTCCCTCCTCGGAGTCTGCTTAATTGCCCAAATCGCCACCGGCTTATTCTTAGCCATGCATTACACAGCCGACACATCCCTTGCATTCTCATCTATTGCCCACATCTGTCGAGATGTTAATAACGGCTGACTCCTACGAAACCTTCACGCCAACGGCGCATCTTTTTTCTTTATCTGCATCTACTTCCACATTGGCCGGGGTCTTTACTATGGCTCCTACCTCTATAAAGAAACCTGAAACATTGGCGTCATTCTGTTGTTCTTAGTCATAGCCACCGCCTTTGTGGGCTATGTCCTCCCTTGAGGCCAAATATCTTTCTGAGGCGCCACAGTCATTACCAATCTCCTATCAGCCGCCCCCTACATCGGCCCAGACCTAGTTCAA…	n4	CTGAGGAGGATCACTAGGATGGAAAGTACTAYAGTGCTTTTAGCARCTAGCACCCTGCTCCTGGTACTTCATGCCTCCTACGGACAGTTTCCCAGGGCTTGCAGTACAGCACAGGTCCTCTTAAGCAAGGAATGTTGCCCAGTCTGGCCAGGAGATAATTCTTCATGTGGAGAAGTCTCCGGAAGGGGAGTGTGCCAAGATGTAGTCCCCTCCAACTCCCCTGTGGGTGCCCAGTTCCCTTTCTCGGGCATTGATGACCGAGAAAACTGGCCCATTGTTTTCTACAACAGGACATGCCAATGCCAGGGTAACTTTATGGGCTACAACTGCGGTGAGTGCAGGTTTGGCTACACAGGACCAAACTGCACCGTTAGACGCAACATGATCAGAAAGGACATC…	n/p	1	Taira, Omachi	36.5545	137.84	2020-05-21	####	This study
25651	n/p	TGATGAAACTTTGGCTCCCTCCTCGGAGTCTGCTTAATTGCCCAAATCGCCACCGGCTTATTCTTAGCCATGCATTACACAGCCGACACATCCCTTGCATTCTCATCTATTGCCCACATCTGTCGAGATGTTAATAACGGCTGACTCCTACGAAACCTTCACGCCAACGGCGCATCTTTTTTCTTTATCTGCATCTACTTCCACATTGGCCGGGGTCTTTACTATGGCTCCTACCTCTATAAAGAAACCTGAAACATTGGCGTCATTCTGTTGTTCTTAGTCATAGCCACCGCCTTTGTGGGCTATGTCCTCCCTTGAGGCCAAATATCTTTCTGAGGCGCCACAGTCATTACCAATCTCCTATCAGCCGCCCCCTACATCGGCCCAGACCTAGTTCAA…	n4	CTGAGGAGGATCACTAGGATGGAAAGTACTACAGTGCTTTTAGCAGCTAGCACCCTGCTCCTGGTACTTCATGCCTCCTACGGACAGTTTCCCAGGGCTTGCAGTACAGCACAGGTCCTCTTAAGCAAGGAATGTTGCCCAGTCTGGCCAGGAGATAATTCTTCATGTGGAGAAGTCTCCGGAAGGGGAGTGTGCCAAGATGTAGTCCCCTCCAACTCCCCTGTGGGTGCCCAGTTCCCTTTCTCGGGCATTGATGACCGAGAAAACTGGCCCATTGTTTTCTACAACAGGACATGCCAATGCCAGGGTAACTTTATGGGCTACAACTGCGGTGAGTGCAGGTTTGGCTACACAGGACCAAACTGCACCGTTAGACGCAACATGATCAGAAAGGACATC…	n/p	1	Taira, Omachi	36.5545	137.84	2020-05-21	####	This study
25652	n	TGATGAAACTTTGGCTCCCTCCTCGGAGTCTGCTTAATTGCCCAAATCGCCACCGGCTTATTCCTAGCCATGCATTACACAGCCGACACATCCCTTGCATTCTCATCTATTGCCCACATCTGTCGAGATGTTAATAACGGCTGACTCCTACGAAACCTTCACGCCAACGGCGCATCTTTTTTCTTTATCTGCATCTACTTCCACATTGGCCGGGGTCTTTACTATGGCTCCTACCTCTATAAAGAAACCTGAAACATTGGCGTCATTCTGTTGTTCTTAGTCATAGCCACCGCCTTTGTGGGCTATGTCCTCCCTTGAGGCCAAATATCTTTCTGAGGCGCCACAGTCATTACCAATCTCCTATCAGCCGCCCCCTACATCGGCCCAGACCTAGTTCAA…	n2	CTGAGGAGGATCACTAGGATGGAAAGTACTATAGTGCTTTTAGCAGCTAGCACCCTGCTCCTGGTACTTCATGCCTCCTACGGACAGTTTCCCAGGGCTTGCAGTACAGCACAGGTCCTCTTAAGCAAGGAATGTTGCCCAGTCTGGCCAGGAGATAATTCTTCATGTGGAGAAGTCTCCGGAAGGGGAGTGTGCCAAGATGTAGTCCCCTCCAACTCCCCTGTGGGTGCCCAGTTCCCTTTCTCGGGCATTGATGACCGAGAAAACTGGCCCATTGTTTTCTACAACAGGACATGCCAATGCCAGGATAACTTTATGGGCTACAACTGCGGTGAGTGCAGGTTTGGCTACACAGGACCAAACTGCACCGTTAGACGCAACATGATCAGAAAGGACATC…	n/p	1	Taira, Omachi	36.5545	137.84	2020-05-21	####	This study
25653	p	TGATGAAACTTTGGCTCCCTCCTCGGAGTCTGCTTAATTGCCCAAATCGCCACCGGCTTATTCTTAGCCATGCATTACACAGCCGACACATCCCTTGCATTCTCATCTATTGCCCACATCTGTCGAGATGTTAATAACGGCTGACTCCTACGAAACCTTCACGCCAACGGCGCATCTTTTTTCTTTATCTGCATCTACTTCCACATTGGCCGGGGTCTTTACTATGGCTCCTACCTCTATAAAGAAACCTGAAACATTGGCGTCATTCTGTTGTTCTTAGTCATAGCCACCGCCTTTGTGGGCTATGTCCTCCCTTGAGGCCAAATATCTTTCTGAGGCGCCACAGTCATTACCAATCTCCTATCAGCCGCCCCCTACATCGGCCCAGACCTAGTTCAA…	n4	CTGAGGAGGATCACTAGGATGGAAAGTACTAYAGTGCTTTTAGCARCTAGCACCCTGCTCCTGGTACTTCATGCCTCCTACGGACAGTTTCCCAGGGCTTGCAGTACAGCACAGGTCCTCTTAAGCAAGGAATGTTGCCCAGTCTGGCCAGGAGATAATTCTTCATGTGGAGAAGTCTCCGGAAGGGGAGTGTGCCAAGATGTAGTCCCCTCCAACTCCCCTGTGGGTGCCCAGTTCCCTTTCTCGGGCATTGATGACCGAGAAAACTGGCCCATTGTTTTCTACAACAGGACATGCCAATGCCAGGGTAACTTTATGGGCTACAACTGCGGTGAGTGCAGGTTTGGCTACACAGGACCAAACTGCACCGTTAGACGCAACATGATCAGAAAGGACATC…	n/p	1	Taira, Omachi	36.5545	137.84	2020-05-21	####	This study
25654	p	TGATGAAACTTTGGCTCCCTCCTCGGAGTCTGCTTAATTGCCCAAATCGCCACCGGCTTATTCTTAGCCATGCATTACACAGCCGACACATCCCTTGCATTCTCATCTATTGCCCACATCTGTCGAGATGTTAATAACGGCTGACTCCTACGAAACCTTCACGCCAACGGCGCATCTTTTTTCTTTATCTGCATCTACTTCCACATTGGCCGGGGTCTTTACTATGGCTCCTACCTCTATAAAGAAACCTGAAACATTGGCGTCATTCTGTTGTTCTTAGTCATAGCCACCGCCTTTGTGGGCTATGTCCTCCCTTGAGGCCAAATATCTTTCTGAGGCGCCACAGTCATTACCAATCTCCTATCAGCCGCCCCCTACATCGGCCCAGACCTAGTTCAA…	n4	CTGAGGAGGATCACTAGGATGGAAAGTACTACAGTGCTTTTAGCAGCTAGCACCCTGCTCCTGGTACTTCATGCCTCCTACGGACAGTTTCCCAGGGCTTGCAGTACAGCACAGGTCCTCTTAAGCAAGGAATGTTGCCCAGTCTGGCCAGGAGATAATTCTTCATGTGGAGAAGTCTCCGGAAGGGGAGTGTGCCAAGATGTAGTCCCCTCCAACTCCCCTGTGGGTGCCCAGTTCCCTTTCTCGGGCATTGATGACCGAGAAAACTGGCCCATTGTTTTCTACAACAGGACATGCCAATGCCAGGGTAACTTTATGGGCTACAACTGCGGTGAGTGCAGGTTTGGCTACACAGGACCAAACTGCACCGTTAGACGCAACATGATCAGAAAGGACATC…	n/p	1	Taira, Omachi	36.5545	137.84	2020-05-21	####	This study
25655	n	TGATGAAACTTTGGCTCCCTCCTCGGAGTCTGCTTAATTGCCCAAATCGCCACCGGCTTATTCCTAGCCATGCATTACACAGCCGACACATCCCTTGCATTCTCATCTATTGCCCACATCTGTCGAGATGTTAATAACGGCTGACTCCTACGAAACCTTCACGCCAACGGCGCATCTTTTTTCTTTATCTGCATCTACTTCCACATTGGCCGGGGTCTTTACTATGGCTCCTACCTCTATAAAGAAACCTGAAACATTGGCGTCATTCTGTTGTTCTTAGTCATAGCCACCGCCTTTGTGGGCTATGTCCTCCCTTGAGGCCAAATATCTTTCTGAGGCGCCACAGTCATTACCAATCTCCTATCAGCCGCCCCCTACATCGGCCCAGACCTAGTTCAA…	n2	CTGAGGAGGATCACTAGGATGGAAAGTACTATAGTGCTTTTAGCAACTAGCACCCTGCTCCTGGTACTTCATGCCTCCTACGGACAGTTTCCCAGGGCTTGCAGTACAGCACAGGTCCTCTTAAGCAAGGAATGTTGCCCAGTCTGGCCAGGAGATAATTCTTCATGTGGAGAAGTCTCCGGAAGGGGAGTGTGCCAAGATGTAGTCCCCTCCAACTCCCCTGTGGGTGCCCAGTTCCCTTTCTCGGGCATTGATGACCGAGAAAACTGGCCCATTGTTTTCTACAACAGGACATGCCAATGCCAGGGTAACTTTATGGGCTACAACTGCGGTGAGTGCAGGTTTGGCTACACAGGACCAAACTGCACCGTTAGACGCAACATGATCAGAAAGGACATC…	n	1	Taira, Omachi	36.5545	137.84	2020-05-21	####	This study
25656	n/p	TGATGAAACTTTGGCTCCCTCCTCGGAGTCTGCTTAATTGCCCAAATCGCCACCGGCTTATTCTTAGCCATGCATTACACAGCCGACACATCCCTTGCATTCTCATCTATTGCCCACATCTGTCGAGATGTTAATAACGGCTGACTCCTACGAAACCTTCACGCCAACGGCGCATCTTTTTTCTTTATCTGCATCTACTTCCACATTGGCCGGGGTCTTTACTATGGCTCCTACCTCTATAAAGAAACCTGAAACATTGGCGTCATTCTGTTGTTCTTAGTCATAGCCACCGCCTTTGTGGGCTATGTCCTCCCTTGAGGCCAAATATCTTTCTGAGGCGCCACAGTCATTACCAATCTCCTATCAGCCGCCCCCTACATCGGCCCAGACCTAGTTCAA…	n4	CTGAGGAGGATCACTAGGATGGAAAGTACTACAGTGCTTTTAGCAGCTAGCACCCTGCTCCTGGTACTTCATGCCTCCTACGGACAGTTTCCCAGGGCTTGCAGTACAGCACAGGTCCTCTTAAGCAAGGAATGTTGCCCAGTCTGGCCAGGAGATAATTCTTCATGTGGAGAAGTCTCCGGAAGGGGAGTGTGCCAAGATGTAGTCCCCTCCAACTCCCCTGTGGGTGCCCAGTTCCCTTTCTCGGGCATTGATGACCGAGAAAACTGGCCCATTGTTTTCTACAACAGGACATGCCAATGCCAGGGTAACTTTATGGGCTACAACTGCGGTGAGTGCAGGTTTGGCTACACAGGACCAAACTGCACCGTTAGACGCAACATGATCAGAAAGGACATC…	n/p	1	Taira, Omachi	36.5545	137.84	2020-05-21	####	This study
25327	n	TGATGAAACTTTGGCTCCCTCCTCGGGGTCTGCTTAATTGCCCAAATCGTCACCGGCTTATTCCTAGCCATGCACTACACAGCCGACACATCCCTTGCGTTTTCATCCATTGCCCATATCTGCCGAGACGTTAATAACGGCTGACTCCTACGAAACCTTCATGCCAACGGCGCATCTTTCTTCTTCATCTGCATCTACTTCCACATTGGACGAGGCCTATACTACGGCTCCTACCTCTATAAAGAAACCTGAAACATTGGTGTTGTTCTACTACTCTTAGTCATAGCCACTGCCTTTGTAGGCTATGTCCTCCCCTGAGGCCAAATATCCTTCTGAGGCGCCACAGTCATTACTAATCTTCTATCAGCTGCCCCCTACATCGGCCCAGATCTAGTTCAA…	p1	CTGAGGAGGATCACTAGGATGGAAAGTACTATAGTGCTTTTAGCAACTAGCACCCTGCTCCTGGTACTTCATGCCTCCTACGGACAGTTTCCCAGGGCTTGCAGTACAGCACAGGTCCTCTTAAGCAAGGAATGTTGCCCAGTCTGGCCAGGAGATAATTCTTCATGTGGAGAAGTCTCCGGAAGGGGAGTGTGCCAAGATGTAGTCCCCTCCAACTCCCCTGTGGGTGCCCAGTTCCCTTTCTCGGGCATTGATGACCGAGAAAACTGGCCCATTGTTTTCTACAACAGGACATGCCAATGCCAGGGTAACTTTATGGGCTACAACTGCGGTGAGTGCAGGTTTGGCTACACAGGACCAAACTGCACCGTTAGACGCAACATGATCAGAAAGGACATC…	n	2	Ikusaka	36.4262	137.924	2020-05-15	####	This study
25328	n	TGATGAAACTTTGGCTCCCTCCTCGGAGTCTGCTTAATTGCCCAAATCGCCACCGGCTTATTCCTAGCCATGCATTACACGGCCGACACATCCCTTGCATTCTCATCTATTGCCCACATCTGTCGAGATGTTAATAACGGCTGGCTCCTACGAAACCTTCACGCCAACGGCGCATCTTTTTTCTTTATCTGCATCTACTTCCACATTGGCCGGGGTCTTTACTATGGCTCCTACCTCTATAAAGAAACCTGAAACATTGGCGTCATTCTGTTGTTCTTAGTCATAGCCACCGCCTTTGTGGGCTATGTCCTCCCTTGAGGCCAAATATCTTTCTGAGGCGCCACAGTCATTACCAATCTCCTATCAGCCGCCCCCTACATCGGCCCAGACCTAGTTCAA…	p1	CTGAGGAGGATCACTAGGATGGAAAGTACTARAGTGCTTTTAGCARCTAGCACCCTGCTCCTGGTACTTCATGCCTCCTACGGACAGTTTCCCAGGGCTTGCAGTACAGCACAGGTCCTCTTAAGCAAGGAATGTTGCCCAGTCTGGCCAGGAGATAATTCTTCATGTGGAGAAGTCTCCGGAAGGGGAGTGTGCCAAGATGTAGTCCCCTCCAACTCCCCTGTGGGTGCCCAGTTCCCTTTCTCGGGCATTGATGACCGAGAAAACTGGCCCATTGTTTTCTACAACAGGACATGCCAATGCCAGGGTAACTTTATGGGCTACAACTGCGGTGAGTGCAGGTTTGGCTACACAGGACCAAACTGCACCGTTAGACGCAACATGATCAGAAAGGACATC…	n	2	Ikusaka	36.4262	137.924	2020-05-15	####	This study
25329	n	TGATGAAACTTTGGCTCCCTCCTCGGAGTCTGCTTAATTGCCCAAATCGCCACCGGCTTATTCCTAGCCATGCATTACACAGCCGACACATCCCTTGCATTCTCATCTATTGCCCACATCTGTCGAGATGTTAATAACGGCTGACTCCTACGAAACCTTCACGCCAACGGCGCATCTTTTTTCTTTATCTGCATCTACTTCCACATTGGCCGGGGTCTTTACTATGGCTCCTACCTCTATAAAGAAACCTGAAACATTGGCGTCATTCTGTTGTTCTTAGTCATAGCCACCGCCTTTGTGGGCTATGTCCTCCCTTGAGGCCAAATATCTTTCTGAGGCGCCACAGTCATTACCAATCTCCTATCAGCCGCCCCCTACATCGGCCCAGACCTAGTTCAA…	n2	CTGAGGAGGATCACTAGGATGGAAAGTACTATAGTGCTTTTAGCARCTAGCACCCTGCTCCTGGTACTTCATGCCTCCTACGGACAGTTTCCCAGGGCTTGCAGTACAGCACAGGTCCTCTTAAGCAAGGAATGTTGCCCAGTCTGGCCAGGAGATAATTCTTCATGTGGAGAAGTCTCCGGAAGGGGAGTGTGCCAAGATGTAGTCCCCTCCAACTCCCCTGTGGGTGCCCAGTTCCCTTTCTCGGGCATTGATGACCGAGAAAACTGGCCCATTGTTTTCTACAACAGGACATGCCAATGCCAGGGTAACTTTATGGGCTACAACTGCGGTGAGTGCAGGTTTGGCTACACAGGACCAAACTGCACCGTTAGACGCAACATGATCAGAAAGGACATC…	n	2	Ikusaka	36.4262	137.924	2020-05-15	####	This study
25330	n	TGATGAAACTTTGGCTCCCTCCTCGGGGTCTGCTTAATTGCCCAAATCGTCACCGGCTTATTCCTAGCCATGCACTACACAGCCGACACATCCCTTGCGTTTTCATCCATTGCCCATATCTGCCGAGACGTTAATAACGGCTGACTCCTACGAAACCTTCATGCCAACGGCGCATCTTTCTTCTTCATCTGCATCTACTTCCACATTGGACGAGGCCTATACTACGGCTCCTACCTCTATAAAGAAACCTGAAACATTGGTGTTGTTCTACTACTCTTAGTCATAGCCACTGCCTTTGTAGGCTATGTCCTCCCCTGAGGCCAAATATCCTTCTGAGGCGCCACAGTCATTACTAATCTTCTATCAGCTGCCCCCTACATCGGCCCAGATCTAGTTCAA…	p1	CTGAGGAGGATCACTAGGATGGAAAGTACTAYAGTGCTTTTAGCARCTAGCACCCTGCTCCTGGTACTTCATGCCTCCTACGGACAGTTTCCCAGGGCTTGCAGTACAGCACAGGTCCTCTTAAGCAAGGAATGTTGCCCAGTCTGGCCAGGAGATAATTCTTCATGTGGAGAAGTCTCCGGAAGGGGAGTGTGCCAAGATGTAGTCCCCTCCAACTCCCCTGTGGGTGCCCAGTTCCCTTTCTCGGGCATTGATGACCGAGAAAACTGGCCCATTGTTTTCTACAACAGGACATGCCAATGCCAGGGTAACTTTATGGGCTACAACTGCGGTGAGTGCAGGTTTGGCTACACAGGACCAAACTGCACCGTTAGACGCAACATGATCAGAAAGGACATC…	n/p	2	Ikusaka	36.4262	137.924	2020-05-15	####	This study
25331	n	TGATGAAACTTTGGCTCCCTCCTCGGAGTCTGCTTAATTGCCCAAATCGCCACCGGCTTATTCCTAGCCATGCATTACACGGCCGACACATCCCTTGCATTCTCATCTATTGCCCACATCTGTCGAGATGTTAATAACGGCTGGCTCCTACGAAACCTTCACGCCAACGGCGCATCTTTTTTCTTTATCTGCATCTACTTCCACATTGGCCGGGGTCTTTACTATGGCTCCTACCTCTATAAAGAAACCTGAAACATTGGCGTCATTCTGTTGTTCTTAGTCATAGCCACCGCCTTTGTGGGCTATGTCCTCCCTTGAGGCCAAATATCTTTCTGAGGCGCCACAGTCATTACCAATCTCCTATCAGCCGCCCCCTACATCGGCCCAGACCTAGTTCAA…	n1	CTGAGGAGGATCACTAGGATGGAAAGTACTAYAGTGCTTTTAGCARCTAGCACCCTGCTCCTGGTACTTCATGCCTCCTACGGACAGTTTCCCAGGGCTTGCAGTACAGCACAGGTCCTCTTAAGCAAGGAATGTTGCCCAGTCTGGCCAGGAGATAATTCTTCATGTGGAGAAGTCTCCGGAAGGGGAGTGTGCCAAGATGTAGTCCCCTCCAACTCCCCTGTGGGTGCCCAGTTCCCTTTCTCGGGCATTGATGACCGAGAAAACTGGCCCATTGTTTTCTACAACAGGACATGCCAATGCCAGGGTAACTTTATGGGCTACAACTGCGGTGAGTGCAGGTTTGGCTACACAGGACCAAACTGCACCGTTAGACGCAACATGATCAGAAAGGACATC…	n/p	2	Ikusaka	36.4262	137.924	2020-05-15	####	This study
25332	n	TGATGAAACTTTGGCTCCCTCCTCGGGGTCTGCTTAATTGCCCAAATCGTCACCGGCTTATTCCTAGCCATGCACTACACAGCCGACACATCCCTTGCGTTTTCATCCATTGCCCATATCTGCCGAGACGTTAATAACGGCTGACTCCTACGAAACCTTCATGCCAACGGCGCATCTTTCTTCTTCATCTGCATCTACTTCCACATTGGACGAGGCCTATACTACGGCTCCTACCTCTATAAAGAAACCTGAAACATTGGTGTTGTTCTACTACTCTTAGTCATAGCCACTGCCTTTGTAGGCTATGTCCTCCCCTGAGGCCAAATATCCTTCTGAGGCGCCACAGTCATTACTAATCTTCTATCAGCTGCCCCCTACATCGGCCCAGATCTAGTTCAA…	p1	CTGAGGAGGATCACTAGGATGGAAAGTACTATAGTGCTTTTAGCAACTAGCACCCTGCTCCTGGTACTTCATGCCTCCTACGGACAGTTTCCCAGGGCTTGCAGTACAGCACAGGTCCTCTTAAGCAAGGAATGTTGCCCAGTCTGGCCAGGAGATAATTCTTCATGTGGAGAAGTCTCCGGAAGGGGAGTGTGCCAAGATGTAGTCCCCTCCAACTCCCCTGTGGGTGCCCAGTTCCCTTTCTCGGGCATTGATGACCGAGAAAACTGGCCCATTGTTTTCTACAACAGGACATGCCAATGCCAGGGTAACTTTATGGGCTACAACTGCGGTGAGTGCAGGTTTGGCTACACAGGACCAAACTGCACCGTTAGACGCAACATGATCAGAAAGGACATC…	n	2	Ikusaka	36.4262	137.924	2020-05-15	####	This study
25657	n	TGATGAAACTTTGGCTCCCTCCTCGGGGTCTGCTTAATTGCCCAAATCGTCACCGGCTTATTCCTAGCCATGCACTACACAGCCGACACATCCCTTGCGTTTTCATCCATTGCCCATATCTGCCGAGACGTTAATAACGGCTGACTCCTACGAAACCTTCATGCCAACGGCGCATCTTTCTTCTTCATCTGCATCTACTTCCACATTGGACGAGGCCTATACTACGGCTCCTACCTCTATAAAGAAACCTGAAACATTGGTGTTGTTCTACTACTCTTAGTCATAGCCACTGCCTTTGTAGGCTATGTCCTCCCCTGAGGCCAAATATCCTTCTGAGGCGCCACAGTCATTACTAATCTTCTATCAGCTGCCCCCTACATCGGCCCAGATCTAGTTCAA…	p1	CTGAGGAGGATCACTAGGATGGAAAGTACTATAGTGCTTTTAGCAACTAGCACCCTGCTCCTGGTACTTCATGCCTCCTACGGACAGTTTCCCAGGGCTTGCAGTACAGCACAGGTCCTCTTAAGCAAGGAATGTTGCCCAGTCTGGCCAGGAGATAATTCTTCATGTGGAGAAGTCTCCGGAAGGGGAGTGTGCCAAGATGTAGTCCCCTCCAACTCCCCTGTGGGTGCCCAGTTCCCTTTCTCGGGCATTGATGACCGAGAAAACTGGCCCATTGTTTTCTACAACAGGACATGCCAATGCCAGGGTAACTTTATGGGCTACAACTGCGGTGAGTGCAGGTTTGGCTACACAGGACCAAACTGCACCGTTAGACGCAACATGATCAGAAAGGACATC…	n	2	Ikusaka	36.4262	137.924	2020-05-15	####	This study
25658	n	TGATGAAACTTTGGCTCCCTCCTCGGAGTCTGCTTAATTGCCCAAATCGCCACCGGCTTATTCCTAGCCATGCATTACACAGCCGACACATCCCTTGCATTCTCATCTATTGCCCACATCTGTCGAGATGTTAATAACGGCTGACTCCTACGAAACCTTCACGCCAACGGCGCATCTTTTTTCTTTATCTGCATCTACTTCCACATTGGCCGGGGTCTTTACTATGGCTCCTACCTCTATAAAGAAACCTGAAACATTGGCGTCATTCTGTTGTTCTTAGTCATAGCCACCGCCTTTGTGGGCTATGTCCTCCCTTGAGGCCAAATATCTTTCTGAGGCGCCACAGTCATTACCAATCTCCTATCAGCCGCCCCCTACATCGGCCCAGACCTAGTTCAA…	n2	CTGAGGAGGATCACTAGGATGGAAAGTACTACAGTGCTTTTAGCAGCTAGCACCCTGCTCCTGGTACTTCATGCCTCCTACGGACAGTTTCCCAGGGCTTGCAGTACAGCACAGGTCCTCTTAAGCAAGGAATGTTGCCCAGTCTGGCCAGGAGATAATTCTTCATGTGGAGAAGTCTCCGGAAGGGGAGTGTGCCAAGATGTAGTCCCCTCCAACTCCCCTGTGGGTGCCCAGTTCCCTTTCTCGGGCATTGATGACCGAGAAAACTGGCCCATTGTTTTCTACAACAGGACATGCCAATGCCAGGGTAACTTTATGGGCTACAACTGCGGTGAGTGCAGGTTTGGCTACACAGGACCAAACTGCACCGTTAGACGCAACATGATCAGAAAGGACATC…	n/p	2	Ikusaka	36.4262	137.924	2020-05-15	####	This study
25879	n	TGATGAAACTTTGGCTCCCTCCTCGGGGTCTGCTTAATTGCCCAAATCGTCACCGGCTTATTCCTAGCCATGCACTACACAGCCGACACATCCCTTGCGTTTTCATCCATTGCCCATATCTGCCGAGACGTTAATAACGGCTGACTCCTACGAAACCTTCATGCCAACGGCGCATCTTTCTTCTTCATCTGCATCTACTTCCACATTGGACGAGGCCTATACTACGGCTCCTACCTCTATAAAGAAACCTGAAACATTGGTGTTGTTCTACTACTCTTAGTCATAGCCACTGCCTTTGTAGGCTATGTCCTCCCCTGAGGCCAAATATCCTTCTGAGGCGCCACAGTCATTACTAATCTTCTATCAGCTGCCCCCTACATCGGCCCAGATCTAGTTCAA…	p1	CTGAGGAGGATCACTAGGATGGAAAGTACTAYAGTGCTTTTAGCARCTAGCACCCTGCTCCTGGTACTTCATGCCTCCTACGGACAGTTTCCCAGGGCTTGCAGTACAGCACAGGTCCTCTTAAGCAAGGAATGTTGCCCAGTCTGGCCAGGAGATAATTCTTCATGTGGAGAAGTCTCCGGAAGGGGAGTGTGCCAAGATGTAGTCCCCTCCAACTCCCCTGTGGGTGCCCAGTTCCCTTTCTCGGGCATTGATGACCGAGAAAACTGGCCCATTGTTTTCTACAACAGGACATGCCAATGCCAGGGTAACTTTATGGGCTACAACTGCGGTGAGTGCAGGTTTGGCTACACAGGACCAAACTGCACCGTTAGACGCAACATGATCAGAAAGGACATC…	n/p	2	Ikusaka	36.4262	137.924	2020-05-21	####	This study
25880	n	TGATGAAACTTTGGCTCCCTCCTCGGGGTCTGCTTAATTGCCCAAATCGTCACCGGCTTATTCCTAGCCATGCACTACACAGCCGACACATCCCTTGCGTTTTCATCCATTGCCCATATCTGCCGAGACGTTAATAACGGCTGACTCCTACGAAACCTTCATGCCAACGGCGCATCTTTCTTCTTCATCTGCATCTACTTCCACATTGGACGAGGCCTATACTACGGCTCCTACCTCTATAAAGAAACCTGAAACATTGGTGTTGTTCTACTACTCTTAGTCATAGCCACTGCCTTTGTAGGCTATGTCCTCCCCTGAGGCCAAATATCCTTCTGAGGCGCCACAGTCATTACTAATCTTCTATCAGCTGCCCCCTACATCGGCCCAGATCTAGTTCAA…	p1	CTGAGGAGGATCACTAGGATGGAAAGTACTATAGTGCTTTTAGCARCTAGCACCCTGCTCCTGGTACTTCATGCCTCCTACGGACAGTTTCCCAGGGCTTGCAGTACAGCACAGGTCCTCTTAAGCAAGGAATGTTGCCCAGTCTGGCCAGGAGATAATTCTTCATGTGGAGAAGTCTCCGGAAGGGGAGTGTGCCAAGATGTAGTCCCCTCCAACTCCCCTGTGGGTGCCCAGTTCCCTTTCTCGGGCATTGATGACCGAGAAAACTGGCCCATTGTTTTCTACAACAGGACATGCCAATGCCAGGGTAACTTTATGGGCTACAACTGCGGTGAGTGCAGGTTTGGCTACACAGGACCAAACTGCACCGTTAGACGCAACATGATCAGAAAGGACATC…	n/p	2	Ikusaka	36.4262	137.924	2020-05-21	####	This study
25881	n	TGATGAAACTTTGGCTCCCTCCTCGGAGTCTGCTTAATTGCCCAAATCGCCACCGGCTTATTCCTAGCCATGCATTACACGGCCGACACATCCCTTGCATTCTCATCTATTGCCCACATCTGTCGAGATGTTAATAACGGCTGGCTCCTACGAAACCTTCACGCCAACGGCGCATCTTTTTTCTTTATCTGCATCTACTTCCACATTGGCCGGGGTCTTTACTATGGCTCCTACCTCTATAAAGAAACCTGAAACATTGGCGTCATTCTGTTGTTCTTAGTCATAGCCACCGCCTTTGTGGGCTATGTCCTCCCTTGAGGCCAAATATCTTTCTGAGGCGCCACAGTCATTACCAATCTCCTATCAGCCGCCCCCTACATCGGCCCAGACCTAGTTCAA…	n1	CTGAGGAGGATCACTAGGATGGAAAGTACTATAGTGCTTTTAGCAACTAGCACCCTGCTCCTGGTACTTCATGCCTCCTACGGACAGTTTCCCAGGGCTTGCAGTACAGCACAGGTCCTCTTAAGCAAGGAATGTTGCCCAGTCTGGCCAGGAGATAATTCTTCATGTGGAGAAGTCTCCGGAAGGGGAGTGTGCCAAGATGTAGTCCCCTCCAACTCCCCTGTGGGTGCCCAGTTCCCTTTCTCGGGCATTGATGACCGAGAAAACTGGCCCATTGTTTTCTACAACAGGACATGCCAATGCCAGGGTAACTTTATGGGCTACAACTGCGGTGAGTGCAGGTTTGGCTACACAGGACCAAACTGCACCGTTAGACGCAACATGATCAGAAAGGACATC…	n	2	Ikusaka	36.4262	137.924	2020-05-21	####	This study
25882	n	TGATGAAACTTTGGCTCCCTCCTCGGAGTCTGCTTAATTGCCCAAATCGCCACCGGCTTATTCCTAGCCATGCATTACACAGCCGACACATCCCTTGCATTCTCATCTATTGCCCACATCTGTCGAGATGTTAATAACGGCTGACTCCTACGAAACCTTCACGCCAACGGCGCATCTTTTTTCTTTATCTGCATCTACTTCCACATTGGCCGGGGTCTTTACTATGGCTCCTACCTCTATAAAGAAACCTGAAACATTGGCGTCATTCTGTTGTTCTTAGTCATAGCCACCGCCTTTGTGGGCTATGTCCTCCCTTGAGGCCAAATATCTTTCTGAGGCGCCACAGTCATTACCAATCTCCTATCAGCCGCCCCCTACATCGGCCCAGACCTAGTTCAA…	n2	CTGAGGAGGATCACTAGGATGGAAAGTACTAWAGTGCTTTTAGCARCTAGCACCCTGCTCCTGGTACTTCATGCCTCCTACGGACAGTTTCCCAGGGCTTGCAGTACAGCACAGGTCCTCTTAAGCAAGGAATGTTGCCCAGTCTGGCCAGGAGATAATTCTTCATGTGGAGAAGTCTCCGGAAGGGGAGTGTGCCAAGATGTAGTCCCCTCCAACTCCCCTGTGGGTGCCCAGTTCCCTTTCTCGGGCATTGATGACCGAGAAAACTGGCCCATTGTTTTCTACAACAGGACATGCCAATGCCAGGGTAACTTTATGGGCTACAACTGCGGTGAGTGCAGGTTTGGCTACACAGGACCAAACTGCACCGTTAGACGCAACATGATCAGAAAGGACATC…	n/p	2	Ikusaka	36.4262	137.924	2020-05-21	####	This study
25883	n/p	TGATGAAACTTTGGCTCCCTCCTCGGAGTCTGCTTAATTGCCCAAATCGCCACCGGCTTATTCCTAGCCATGCATTACACGGCCGACACATCCCTTGCATTCTCATCTATTGCCCACATCTGTCGAGATGTTAATAACGGCTGGCTCCTACGAAACCTTCACGCCAACGGCGCATCTTTTTTCTTTATCTGCATCTACTTCCACATTGGCCGGGGTCTTTACTATGGCTCCTACCTCTATAAAGAAACCTGAAACATTGGCGTCATTCTGTTGTTCTTAGTCATAGCCACCGCCTTTGTGGGCTATGTCCTCCCTTGAGGCCAAATATCTTTCTGAGGCGCCACAGTCATTACCAATCTCCTATCAGCCGCCCCCTACATCGGCCCAGACCTAGTTCAA…	n1	CTGAGGAGGATCGCTAGGATGGAAAGTACTACAGTGCTTTTAGCAGCTAGCACCCTGCTCCTGGTACTTCATGTCTCCTAYGGACAGTTTCCCAGGGCTTGCAGTACAGCACAGGTCCTCTTAAGCAAGGAATGTTGCCCAGTCTGGCCAGGAGATAATTCTTCATGTGGAGAAGTCTCCGGAAGGGGAGTGTGCCAAGATGTAGTCCCCTCCAACTCSCCTGTGGGTGCCCAGTTCCCTTTCTCGGGCATTGATGACCGAGAAAACTGGCCCATTGTTTTCTACAACAGGACATGCCAATGCCAGGGTAACTTTATGGGCTACAACTGCGGTGAGTGCAGGTTTGGCTACACAGGACCAAACTGCACCGTTAGACGCAACATGATCAGAAAGGACWTC…	n/p	2	Ikusaka	36.4262	137.924	2020-05-21	####	This study
25884	n	TGATGAAACTTTGGCTCCCTCCTCGGAGTCTGCTTAATTGCCCAAATCGCCACCGGCTTATTCCTAGCCATGCATTACACGGCCGACACATCCCTTGCATTCTCATCTATTGCCCACATCTGTCGAGATGTTAATAACGGCTGGCTCCTACGAAACCTTCACGCCAACGGCGCATCTTTTTTCTTTATCTGCATCTACTTCCACATTGGCCGGGGTCTTTACTATGGCTCCTACCTCTATAAAGAAACCTGAAACATTGGCGTCATTCTGTTGTTCTTAGTCATAGCCACCGCCTTTGTGGGCTATGTCCTCCCTTGAGGCCAAATATCTTTCTGAGGCGCCACAGTCATTACCAATCTCCTATCAGCCGCCCCCTACATCGGCCCAGACCTAGTTCAA…	n1	CTGAGGAGGATCACTAGGATGGAAAGTACTAYAGTGCTTTTAGCAGCTAGCACCCTGCTCCTGGTACTTCATGCCTCCTACGGACAGTTTCCCAGGGCTTGCAGTACAGCACAGGTCCTCTTAAGCAAGGAATGTTGCCCAGTCTGGCCAGGAGATAATTCTTCATGTGGAGAAGTCTCCGGAAGGGGAGTGTGCCAAGATGTAGTCCCCTCCAACTCCCCTGTGGGTGCCCAGTTCCCTTTCTCGGGCATTGATGACCGAGAAAACTGGCCCATTGTTTTCTACAACAGGACATGCCAATGCCAGGGTAACTTTATGGGCTACAACTGCGGTGAGTGCAGGTTTGGCTACACAGGACCAAACTGCACCGTTAGACGCAACATGATCAGAAAGGACATC…	n/p	2	Ikusaka	36.4262	137.924	2020-05-21	####	This study
25885	n	TGATGAAACTTTGGCTCCCTCCTCGGAGTCTGCTTAATTGCCCAAATCGCCACCGGCTTATTCCTAGCCATGCATTACACAGCCGACACATCCCTTGCATTCTCATCTATTGCCCACATCTGTCGAGATGTTAATAACGGCTGACTCCTACGAAACCTTCACGCCAACGGCGCATCTTTTTTCTTTATCTGCATCTACTTCCACATTGGCCGGGGTCTTTACTATGGCTCCTACCTCTATAAAGAAACCTGAAACATTGGCGTCATTCTGTTGTTCTTAGTCATAGCCACCGCCTTTGTGGGCTATGTCCTCCCTTGAGGCCAAATATCTTTCTGAGGCGCCACAGTCATTACCAATCTCCTATCAGCCGCCCCCTACATCGGCCCAGACCTAGTTCAA…	n2	CTGAGGAGGATCACTAGGATGGAAAGTACTATAGTGCTTTTAGCAACTAGCACCCTGCTCCTGGTACTTCATGCCTCCTACGGACAGTTTCCCAGGGCTTGCAGTACAGCACAGGTCCTCTTAAGCAAGGAATGTTGCCCAGTCTGGCCAGGAGATAATTCTTCATGTGGAGAAGTCTCCGGAAGGGGAGTGTGCCAAGATGTAGTCCCCTCCAACTCCCCTGTGGGTGCCCAGTTCCCTTTCTCGGGCATTGATGACCGAGAAAACTGGCCCATTGTTTTCTACAACAGGACATGCCAATGCCAGGGTAACTTTATGGGCTACAACTGCGGTGAGTGCAGGTTTGGCTACACAGGACCAAACTGCACCGTTAGACGCAACATGATCAGAAAGGACATC…	n	2	Ikusaka	36.4262	137.924	2020-05-21	####	This study
25886	n	TGATGAAACTTTGGCTCCCTCCTCGGAGTCTGCTTAATTGCCCAAATCGCCACCGGCTTATTCCTAGCCATGCATTACACAGCCGACACATCCCTTGCATTCTCATCTATTGCCCACATCTGTCGAGATGTTAATAACGGCTGACTCCTACGAAACCTTCACGCCAACGGCGCATCTTTTTTCTTTATCTGCATCTACTTCCACATTGGCCGGGGTCTTTACTATGGCTCCTACCTCTATAAAGAAACCTGAAACATTGGCGTCATTCTGTTGTTCTTAGTCATAGCCACCGCCTTTGTGGGCTATGTCCTCCCTTGAGGCCAAATATCTTTCTGAGGCGCCACAGTCATTACCAATCTCCTATCAGCCGCCCCCTACATCGGCCCAGACCTAGTTCAA…	n2	CTGAGGAGGATCACTAGGATGRAAAGTACTAYAGTGCTTTTAGCARCTAGCACCCTGCTCCTGGTACTTCATGCCTCCTACGGACAGTTTCCCAGGGCTTGCAGTACAGCACAGGTCCTCTTAAGCAAGGAATGTTGCCCAGTCTGGCCAGGAGATAATTCTTCATGTGGAGAAGTCTCCGGAAGGGGAGTGTGCCAAGATGTAGTCCCCTCCAACTCCCCTGTGGGTGCCCAGTTCCCTTTCTCGGGCATTGATGACCGAGAAAACTGGCCCATTGTTTTCTACAACAGGACATGCCAATGCCAGGGTAACTTTATGGGCTACAACTGCGGTGAGTGCAGGTTTGGCTACACAGGACCAAACTGCACCGTTAGACGCAACATGATCAGAAAGGACATC…	n/p	2	Ikusaka	36.4262	137.924	2020-05-21	####	This study
25887	n	TGATGAAACTTTGGCTCCCTCCTCGGAGTCTGCTTAATTGCCCAAATCGCCACCGGCTTATTCCTAGCCATGCATTACACGGCCGACACATCCCTTGCATTCTCATCTATTGCCCACATCTGTCGAGATGTTAATAACGGCTGGCTCCTACGAAACCTTCACGCCAACGGCGCATCTTTTTTCTTTATCTGCATCTACTTCCACATTGGCCGGGGTCTTTACTATGGCTCCTACCTCTATAAAGAAACCTGAAACATTGGCGTCATTCTGTTGTTCTTAGTCATAGCCACCGCCTTTGTGGGCTATGTCCTCCCTTGAGGCCAAATATCTTTCTGAGGCGCCACAGTCATTACCAATCTCCTATCAGCCGCCCCCTACATCGGCCCAGACCTAGTTCAA…	n1	CTGAGGAGGATCACTAGGATGGAAAGTACTATAGTGCTTTTAGCARCTAGCACCCTGCTCCTGGTACTTCATGCCTCCTACGGACAGTTTCCCAGGGCTTGCAGTACAGCACAGGTCCTCTTAAGCAAGGAATGTTGCCCAGTCTGGCCAGGAGATAATTCTTCATGTGGAGAAGTCTCCGGAAGGGGAGTGTGCCAAGATGTAGTCCCCTCCAACTCCCCTGTGGGTGCCCAGTTCCCTTTCTCGGGCATTGATGACCGAGAAAACTGGCCCATTGTTTTCTACAACAGGACATGCCAATGCCAGGGTAACTTTATGGGCTACAACTGCGGTGAGTGCAGGTTTGGCTACACAGGACCAAACTGCACCGTTAGACGCAACATGATCAGAAAGGACATC…	n/p	2	Ikusaka	36.4262	137.924	2020-05-21	####	This study
25888	n	TGATGAAACTTTGGCTCCCTCCTCGGAGTCTGCTTAATTGCCCAAATCGCCACCGGCTTATTCCTAGCCATGCATTACACGGCCGACACATCCCTTGCATTCTCATCTATTGCCCACATCTGTCGAGATGTTAATAACGGCTGGCTCCTACGAAACCTTCACGCCAACGGCGCATCTTTTTTCTTTATCTGCATCTACTTCCACATTGGCCGGGGTCTTTACTATGGCTCCTACCTCTATAAAGAAACCTGAAACATTGGCGTCATTCTGTTGTTCTTAGTCATAGCCACCGCCTTTGTGGGCTATGTCCTCCCTTGAGGCCAAATATCTTTCTGAGGCGCCACAGTCATTACCAATCTCCTATCAGCCGCCCCCTACATCGGCCCAGACCTAGTTCAA…	n1	CTGAGGAGGATCACTAGGATGGAAAGTACTATAGTGCTTTTAGCAACTAGCACCCTGCTCCTGGTACTTCATGCCTCCTACGGACAGTTTCCCAGGGCTTGCAGTACAGCACAGGTCCTCTTAAGCAAGGAATGTTGCCCAGTCTGGCCAGGAGATAATTCTTCATGTGGAGAAGTCTCCGGAAGGGGAGTGTGCCAAGATGTAGTCCCCTCCAACTCCCCTGTGGGTGCCCAGTTCCCTTTCTCGGGCATTGATGACCGAGAAAACTGGCCCATTGTTTTCTACAACAGGACATGCCAATGCCAGGGTAACTTTATGGGCTACAACTGCGGTGAGTGCAGGTTTGGCTACACAGGACCAAACTGCACCGTTAGACGCAACATGATCAGAAAGGACATC…	n	2	Ikusaka	36.4262	137.924	2020-05-21	####	This study
25907	p	TGATGAAACTTTGGCTCCCTCCTCGGGGTCTGCTTAATTGCCCAAATCGTCACCGGCTTATTCCTAGCCATGCACTACACAGCCGACACATCCCTTGCGTTTTCATCCATTGCCCATATCTGCCGAGACGTTAATAACGGCTGACTCCTACGAAACCTTCATGCCAACGGCGCATCTTTCTTCTTCATCTGCATCTACTTCCACATTGGACGAGGCCTATACTACGGCTCCTACCTCTATAAAGAAACCTGAAACATTGGTGTTGTTCTACTACTCTTAGTCATAGCCACTGCCTTTGTAGGCTATGTCCTCCCCTGAGGCCAAATATCCTTCTGAGGCGCCACAGTCATTACTAATCTTCTATCAGCTGCCCCCTACATCGGCCCAGATCTAGTTCAA…	p1	CTGAAGAGGATCACTAGGATGGAAAGTACTACAGTGCTTTTAGCAGCTAGCACCCTGCTCCTGGTACTTCATGTCTCCTATGGACAGTTTCCCAGGGCTTGCAGTACAGCACAGGTCCTCTTAAGCAAGGAATGTTGCCCAGTCTGGCCAGGAGATAATTCTTCATGTGGAGAAGTCTCCGGAAGGGGAGTGTGCCAAGATGTAGTCCCCTCCAACTCGCCTGTGGGTGCCCAGTTCCCTTTCTCGGGCATTGATGACCGAGAAAACTGGCCCATTGTTTTCTACAACAGGACATGCCAATGCCAGGGTAACTTTATGGGCTACAACTGCGGTGAGTGCAGGTTTGGCTACACAGGACCAAACTGCACCGTTAGACGCAACATGATCAGAAAGGACTTC…	p	3	Ikeda, Ikeda	36.4288	137.879	2020-05-21	####	This study
25908	p	TGATGAAACTTTGGCTCCCTCCTCGGGGTCTGCTTAATTGCCCAAATCGTCACCGGCTTATTCCTAGCCATGCACTACACAGCCGACACATCCCTTGCGTTTTCATCCATTGCCCATATCTGCCGAGACGTTAATAACGGCTGACTCCTACGAAACCTTCATGCCAACGGCGCATCTTTCTTCTTCATCTGCATCTACTTCCACATTGGACGAGGCCTATACTACGGCTCCTACCTCTATAAAGAAACCTGAAACATTGGTGTTGTTCTACTACTCTTAGTCATAGCCACTGCCTTTGTAGGCTATGTCCTCCCCTGAGGCCAAATATCCTTCTGAGGCGCCACAGTCATTACTAATCTTCTATCAGCTGCCCCCTACATCGGCCCAGATCTAGTTCAA…	p1	CTGARGAGGATCACTAGGATGGAAAGTACTACAGTGCTTTTAGCAGCTAGCACCCTGCTCCTGGTACTTCATGTCTCCTATGGACAGTTTCCCAGGGCTTGCAGTACAGCACAGGTCCTCTTAAGCAAGGAATGTTGCCCAGTCTGGCCAGGAGATAATTCTTCATGTGGAGAAGTCTCCGGAAGGGGAGTGTGCCAAGATGTAGTCCCCTCCAACTCGCCTGTGGGTGCCCAGTTCCCTTTCTCGGGCATTGATGACCGAGAAAACTGGCCCATTGTTTTCTACAACAGGACATGCCAATGCCAGGGTAACTTTATGGGCTACAACTGCGGTGAGTGCAGGTTTGGCTACACAGGACCAAACTGCACCGTTAGACGCAACATGATCAGAAAGGACWTC…	n/p	3	Ikeda, Ikeda	36.4288	137.879	2020-05-21	####	This study
26091	p	TGATGAAACTTTGGCTCCCTCCTCGGGGTCTGCTTAATTGCCCAAATCGTCACCGGCTTATTCCTAGCCATGCACTACACAGCCGACACATCCCTTGCGTTTTCATCCATTGCCCATATCTGCCGAGACGTTAATAACGGCTGACTCCTACGAAACCTTCATGCCAACGGCGCATCTTTCTTCTTCATCTGCATCTACTTCCACATTGGACGAGGCCTATACTACGGCTCCTACCTCTATAAAGAAACCTGAAACATTGGTGTTGTTCTACTACTCTTAGTCATAGCCACTGCCTTTGTAGGCTATGTCCTCCCCTGAGGCCAAATATCCTTCTGAGGCGCCACAGTCATTACTAATCTTCTATCAGCTGCCCCCTACATCGGCCCAGATCTAGTTCAA…	p1	GATGGAAAGTACTACAGTGCTTTTAGCAGCTAGCACCCTGCTCCTGGTACTTCATGTCTCCTATGGACAGTTTCCCAGGGCTTGCAGTACAGCACAGGTCCTCTTAAGCAAGGAATGTTGCCCAGTCTGGCCAGGAGATAATTCTTCATGTGGAGAAGTCTCCGGAAGGGGAGTGTGCCAAGATGTAGTCCCCTCCAACTCGCCTGTGGGTGCCCAGTTCCCTTTCTCGGGCATTGATGACCGAGAAAACTGGCCCATTGTTTTCTACAACAGGACATGCCAATGCCAGGGTAACTTTATGGGCTACAACTGCGGTGAGTGCAGGTTTGGCTACACAGGACCAAACTGCACCGTTAGACGCAACATGATCAGAAAGGACTTCTTCAGGATGACCACGGC…	p	3	Ikeda, Ikeda	36.4288	137.879	2020-05-28	####	This study
26092	p	TGATGAAACTTTGGCTCCCTCCTCGGGGTCTGCTTAATTGCCCAAATCGTCACCGGCTTATTCCTAGCCATGCACTACACAGCCGACACATCCCTTGCGTTTTCATCCATTGCCCATATCTGCCGAGACGTTAATAACGGCTGACTCCTACGAAACCTTCATGCCAACGGCGCATCTTTCTTCTTCATCTGCATCTACTTCCACATTGGACGAGGCCTATACTACGGCTCCTACCTCTATAAAGAAACCTGAAACATTGGTGTTGTTCTACTACTCTTAGTCATAGCCACTGCCTTTGTAGGCTATGTCCTCCCCTGAGGCCAAATATCCTTCTGAGGCGCCACAGTCATTACTAATCTTCTATCAGCTGCCCCCTACATCGGCCCAGATCTAGTTCAA…	p1	CTGARGAGGATCRCTAGGATGGAAAGTACTACAGTGCTTTTAGCAGCTAGCACCCTGCTCCTGGTACTTCATGTCTCCTATGGACAGTTTCCCAGGGCTTGCAGTACAGCACAGGTCCTCTTAAGCAAGGAATGTTGCCCAGTCTGGCCAGGAGATAATTCTTCATGTGGAGAAGTCTCCGGAAGGGGAGTGTGCCAAGATGTAGTCCCCTCCAACTCGCCTGTGGGTGCCCAGTTCCCTTTCTCGGGCATTGATGACCGAGAAAACTGGCCCATTGTTTTCTACAACAGGACATGCCAATGCCAGGGTAACTTTATGGGCTACAACTGCGGTGAGTGCAGGTTTGGCTACACAGGACCAAACTGCACCGTTAGACGCAACATGATCAGAAAGGACWTC…	n/p	3	Ikeda, Ikeda	36.4288	137.879	2020-05-28	####	This study
26315	p	TGATGAAACTTTGGCTCCCTCCTCGGGGTCTGCTTAATTGCCCAAATCGTCACCGGCTTATTCCTAGCCATGCACTACACAGCCGACACATCCCTTGCGTTTTCATCCATTGCCCATATCTGCCGAGACGTTAATAACGGCTGACTCCTACGAAACCTTCATGCCAACGGCGCATCTTTCTTCTTCATCTGCATCTACTTCCACATTGGACGAGGCCTATACTACGGCTCCTACCTCTATAAAGAAACCTGAAACATTGGTGTTGTTCTACTACTCTTAGTCATAGCCACTGCCTTTGTAGGCTATGTCCTCCCCTGAGGCCAAATATCCTTCTGAGGCGCCACAGTCATTACTAATCTTCTATCAGCTGCCCCCTACATCGGCCCAGATCTAGTTCAA…	p1	CTGARGAGGATCRCTAGGATGGAAAGTACTACAGTGCTTTTAGCAGCTAGCACCCTGCTCCTGGTACTTCATGTCTCCTATGGACAGTTTCCCAGGGCTTGCAGTACAGCACAGGTCCTCTTAAGCAAGGAATGTTGCCCAGTCTGGCCAGGAGATAATTCTTCATGTGGAGAAGTCTCCGGAAGGGGAGTGTGCCAAGATGTAGTCCCCTCCAACTCGCCTGTGGGTGCCCAGTTCCCTTTCTCGGGCATTGATGACCGAGAAAACTGGCCCATTGTTTTCTACAACAGGACATGCCAATGCCAGGGTAACTTTATGGGCTACAACTGCGGTGAGTGCAGGTTTGGCTACACAGGACCAAACTGCACCGTTAGACGCAACATGATCAGAAAGGACWTC…	n/p	3	Ikeda, Ikeda	36.4288	137.879	2020-06-23	####	This study
26316	p	TGATGAAACTTTGGCTCCCTCCTCGGGGTCTGCTTAATTGCCCAAATCGTCACCGGCTTATTCCTAGCCATGCACTACACAGCCGACACATCCCTTGCGTTTTCATCCATTGCCCATATCTGCCGAGACGTTAATAACGGCTGACTCCTACGAAACCTTCATGCCAACGGCGCATCTTTCTTCTTCATCTGCATCTACTTCCACATTGGACGAGGCCTATACTACGGCTCCTACCTCTATAAAGAAACCTGAAACATTGGTGTTGTTCTACTACTCTTAGTCATAGCCACTGCCTTTGTAGGCTATGTCCTCCCCTGAGGCCAAATATCCTTCTGAGGCGCCACAGTCATTACTAATCTTCTATCAGCTGCCCCCTACATCGGCCCAGATCTAGTTCAA…	p1	CTGARGAGGATCRCTAGGATGGAAAGTACTACAGTGCTTTTAGCAGCTAGCACCCTGCTCCTGGTACTTCATGTCTCCTATGGACAGTTTCCCAGGGCTTGCAGTACAGCACAGGTCCTCTTAAGCAAGGAATGTTGCCCAGTCTGGCCAGGAGATAATTCTTCATGTGGAGAAGTCTCCGGAAGGGGAGTGTGCCAAGATGTAGTCCCCTCCAACTCGCCTGTGGGTGCCCAGTTCCCTTTCTCGGGCATTGATGACCGAGAAAACTGGCCCATTGTTTTCTACAACAGGACATGCCAATGCCAGGGTAACTTTATGGGCTACAACTGCGGTGAGTGCAGGTTTGGCTACACAGGACCAAACTGCACCGTTAGACGCAACATGATCAGAAAGGACWTC…	n/p	3	Ikeda, Ikeda	36.4288	137.879	2020-06-23	####	This study
26629	p	TGATGAAACTTTGGCTCCCTCCTCGGGGTCTGCTTAATTGCCCAAATCGTCACCGGCTTATTCCTAGCCATGCACTACACAGCCGACACATCCCTTGCGTTTTCATCCATTGCCCATATCTGCCGAGACGTTAATAACGGCTGACTCCTACGAAACCTTCATGCCAACGGCGCATCTTTCTTCTTCATCTGCATCTACTTCCACATTGGACGAGGCCTATACTACGGCTCCTACCTCTATAAAGAAACCTGAAACATTGGTGTTGTTCTACTACTCTTAGTCATAGCCACTGCCTTTGTAGGCTATGTCCTCCCCTGAGGCCAAATATCCTTCTGAGGCGCCACAGTCATTACTAATCTTCTATCAGCTGCCCCCTACATCGGCCCAGATCTAGTTCAA…	p1	CTGAAGAGGATCACTAGGATGGAAAGTACTACAGTGCTTTTAGCAGCTAGCACCCTGCTCCTGGTACTTCATGTCTCCTATGGACAGTTTCCCAGGGCTTGCAGTACAGCACAGGTCCTCTTAAGCAAGGAATGTTGCCCAGTCTGGCCAGGAGATAATTCTTCATGTGGAGAAGTCTCCGGAAGGGGAGTGTGCCAAGATGTAGTCCCCTCCAACTCGCCTGTGGGTGCCCAGTTCCCTTTCTCGGGCATTGATGACCGAGAAAACTGGCCCATTGTTTTCTACAACAGGACATGCCAATGCCAGGGTAACTTTATGGGCTACAACTGCGGTGAGTGCAGGTTTGGCTACACAGGACCAAACTGCACCGTTAGACGCAACATGATCAGAAAGGACTTC…	p	3	Ikeda, Ikeda	36.4288	137.879	2020-05-29	####	This study
26630	p	TGATGAAACTTTGGCTCCCTCCTCGGGGTCTGCTTAATTGCCCAAATCGTCACCGGCTTATTCCTAGCCATGCACTACACAGCCGACACATCCCTTGCGTTTTCATCCATTGCCCATATCTGCCGAGACGTTAATAACGGCTGACTCCTACGAAACCTTCATGCCAACGGCGCATCTTTCTTCTTCATCTGCATCTACTTCCACATTGGACGAGGCCTATACTACGGCTCCTACCTCTATAAAGAAACCTGAAACATTGGTGTTGTTCTACTACTCTTAGTCATAGCCACTGCCTTTGTAGGCTATGTCCTCCCCTGAGGCCAAATATCCTTCTGAGGCGCCACAGTCATTACTAATCTTCTATCAGCTGCCCCCTACATCGGCCCAGATCTAGTTCAA…	p1	CTGAGGAGGATCACTAGGATGGAAAGTACTAYAGTGCTTTTAGCARCTAGCACCCTGCTCCTGGTACTTCATGCCTCCTACGGACAGTTTCCCAGGGCTTGCAGTACAGCACAGGTCCTCTTAAGCAAGGAATGTTGCCCAGTCTGGCCAGGAGATAATTCTTCATGTGGAGAAGTCTCCGGAAGGGGAGTGTGCCAAGATGTAGTCCCCTCCAACTCSCCTGTGGGTGCCCAGTTCCCTTTCTCGGGCATTGATGACCGAGAAAACTGGCCCATTGTTTTCTACAACAGGACATGCCAATGCCAGGGTAACTTTATGGGCTACAACTGCGGTGAGTGCAGGTTTGGCTACACAGGACCAAACTGCACCGTTAGACGCAACATGATCAGAAAGGACWTC…	n/p	3	Ikeda, Ikeda	36.4288	137.879	2020-05-29	####	This study
26681	p	TGATGAAACTTTGGCTCCCTCCTCGGGGTCTGCTTAATTGCCCAAATCGTCACCGGCTTATTCCTAGCCATGCACTACACAGCCGACACATCCCTTGCGTTTTCATCCATTGCCCATATCTGCCGAGACGTTAATAACGGCTGACTCCTACGAAACCTTCATGCCAACGGCGCATCTTTCTTCTTCATCTGCATCTACTTCCACATTGGACGAGGCCTATACTACGGCTCCTACCTCTATAAAGAAACCTGAAACATTGGTGTTGTTCTACTACTCTTAGTCATAGCCACTGCCTTTGTAGGCTATGTCCTCCCCTGAGGCCAAATATCCTTCTGAGGCGCCACAGTCATTACTAATCTTCTATCAGCTGCCCCCTACATCGGCCCAGATCTAGTTCAA…	p1	CTGAGGAGGATCRCTAGGATGGAAAGTACTACAGTGCTTTTAGCAGCTAGCACCCTGCTCCTGGTACTTCATGTCTCCTATGGACAGTTTCCCAGGGCTTGCAGTACAGCACAGGTCCTCTTAAGCAAGGAATGTTGCCCAGTCTGGCCAGGAGATAATTCTTCATGTGGAGAAGTCTCCGGAAGGGGAGTGTGCCAAGATGTAGTCCCCTCCAACTCGCCTGTGGGTGCCCAGTTCCCTTTCTCGGGCATTGATGACCGAGAAAACTGGCCCATTGTTTTCTACAACAGGACATGCCAATGCCAGGGTAACTTTATGGGCTACAACTGCGGTGAGTGCAGGTTTGGCTACACAGGACCAAACTGCACCGTTAGACGCAACATGATCAGAAAGGACWTC…	n/p	3	Ikeda, Ikeda	36.4288	137.879	2020-05-29	####	This study
26682	p	TGATGAAACTTTGGCTCCCTCCTCGGGGTCTGCTTAATTGCCCAAATCGTCACCGGCTTATTCCTAGCCATGCACTACACAGCCGACACATCCCTTGCGTTTTCATCCATTGCCCATATCTGCCGAGACGTTAATAACGGCTGACTCCTACGAAACCTTCATGCCAACGGCGCATCTTTCTTCTTCATCTGCATCTACTTCCACATTGGACGAGGCCTATACTACGGCTCCTACCTCTATAAAGAAACCTGAAACATTGGTGTTGTTCTACTACTCTTAGTCATAGCCACTGCCTTTGTAGGCTATGTCCTCCCCTGAGGCCAAATATCCTTCTGAGGCGCCACAGTCATTACTAATCTTCTATCAGCTGCCCCCTACATCGGCCCAGATCTAGTTCAA…	p1	CTGARGAGGATCRCTAGGATGGAAAGTACTACAGTGCTTTTAGCAGCTAGCACCCTGCTCCTGGTACTTCATGTCTCCTATGGACAGTTTCCCAGGGCTTGCAGTACAGCACAGGTCCTCTTAAGCAAGGAATGTTGCCCAGTCTGGCCAGGAGATAATTCTTCATGTGGAGAAGTCTCCGGAAGGGGAGTGTGCCAAGATGTAGTCCCCTCCAACTCGCCTGTGGGTGCCCAGTTCCCTTTCTCGGGCATTGATGACCGAGAAAACTGGCCCATTGTTTTCTACAACAGGACATGCCAATGCCAGGGTAACTTTATGGGCTACAACTGCGGTGAGTGCAGGTTTGGCTACACAGGACCAAACTGCACCGTTAGACGCAACATGATCAGAAAGGACWTC…	n/p	3	Ikeda, Ikeda	36.4288	137.879	2020-05-29	####	This study
26683	p	TGATGAAACTTTGGCTCCCTCCTCGGGGTCTGCTTAATTGCCCAAATCGTCACCGGCTTATTCCTAGCCATGCACTACACAGCCGACACATCCCTTGCGTTTTCATCCATTGCCCATATCTGCCGAGACGTTAATAACGGCTGACTCCTACGAAACCTTCATGCCAACGGCGCATCTTTCTTCTTCATCTGCATCTACTTCCACATTGGACGAGGCCTATACTACGGCTCCTACCTCTATAAAGAAACCTGAAACATTGGTGTTGTTCTACTACTCTTAGTCATAGCCACTGCCTTTGTAGGCTATGTCCTCCCCTGAGGCCAAATATCCTTCTGAGGCGCCACAGTCATTACTAATCTTCTATCAGCTGCCCCCTACATCGGCCCAGATCTAGTTCAA…	p1	CTGAGGAGGATCGCTAGGATGGAAAGTACTACAGTGCTTTTAGCAGCTAGCACCCTGCTCCTGGTACTTCATGTCTCCTATGGACAGTTTCCCAGGGCTTGCAGTACAGCACAGGTCCTCTTAAGCAAGGAATGTTGCCCAGTCTGGCCAGGAGATAATTCTTCATGTGGAGAAGTCTCCGGAAGGGGAGTGTGCCAAGATGTAGTCCCCTCCAACTCGCCTGTGGGTGCCCAGTTCCCTTTCTCGGGCATTGATGACCGAGAAAACTGGCCCATTGTTTTCTACAACAGGACATGCCAATGCCAGGGTAACTTTATGGGCTACAACTGCGGTGAGTGCAGGTTTGGCTACACAGGACCAAACTGCACCGTTAGACGCAACATGATCAGAAAGGACATC…	p	3	Ikeda, Ikeda	36.4288	137.879	2020-05-29	####	This study
26684	p	TGATGAAACTTTGGCTCCCTCCTCGGGGTCTGCTTAATTGCCCAAATCGTCACCGGCTTATTCCTAGCCATGCACTACACAGCCGACACATCCCTTGCGTTTTCATCCATTGCCCATATCTGCCGAGACGTTAATAACGGCTGACTCCTACGAAACCTTCATGCCAACGGCGCATCTTTCTTCTTCATCTGCATCTACTTCCACATTGGACGAGGCCTATACTACGGCTCCTACCTCTATAAAGAAACCTGAAACATTGGTGTTGTTCTACTACTCTTAGTCATAGCCACTGCCTTTGTAGGCTATGTCCTCCCCTGAGGCCAAATATCCTTCTGAGGCGCCACAGTCATTACTAATCTTCTATCAGCTGCCCCCTACATCGGCCCAGATCTAGTTCAA…	p1	CTGARGAGGATCRCTAGGATGGAAAGTACTACAGTGCTTTTAGCAGCTAGCACCCTGCTCCTGGTACTTCATGTCTCCTATGGACAGTTTCCCAGGGCTTGCAGTACAGCACAGGTCCTCTTAAGCAAGGAATGTTGCCCAGTCTGGCCAGGAGATAATTCTTCATGTGGAGAAGTCTCCGGAAGGGGAGTGTGCCAAGATGTAGTCCCCTCCAACTCGCCTGTGGGTGCCCAGTTCCCTTTCTCGGGCATTGATGACCGAGAAAACTGGCCCATTGTTTTCTACAACAGGACATGCCAATGCCAGGGTAACTTTATGGGCTACAACTGCGGTGAGTGCAGGTTTGGCTACACAGGACCAAACTGCACCGTTAGACGCAACATGATCAGAAAGGACWTC…	n/p	3	Ikeda, Ikeda	36.4288	137.879	2020-05-29	####	This study
25909	p	TGATGAAACTTTGGCTCCCTCCTCGGGGTCTGCTTAATTGCCCAAATCGTCACCGGCTTATTCCTAGCCATGCACTACACAGCCGACACATCCCTTGCGTTTTCATCCATTGCCCATATCTGCCGAGACGTTAATAACGGCTGACTCCTACGAAACCTTCATGCCAACGGCGCATCTTTCTTCTTCATCTGCATCTACTTCCACATTGGACGAGGCCTATACTACGGCTCCTACCTCTATAAAGAAACCTGAAACATTGGTGTTGTTCTACTACTCTTAGTCATAGCCACTGCCTTTGTAGGCTATGTCCTCCCCTGAGGCCAAATATCCTTCTGAGGCGCCACAGTCATTACTAATCTTCTATCAGCTGCCCCCTACATCGGCCCAGATCTAGTTCAA…	p1	CTGARGAGGATCRCTAGGATGGAAAGTACTACAGTGCTTTTAGCAGCTAGCACCCTGCTCCTGGTACTTCATGTCTCCTATGGACAGTTTCCCAGGGCTTGCAGTACAGCACAGGTCCTCTTAAGCAAGGAATGTTGCCCAGTCTGGCCAGGAGATAATTCTTCATGTGGAGAAGTCTCCGGAAGGGGAGTGTGCCAAGATGTAGTCCCCTCCAACTCGCCTGTGGGTGCCCAGTTCCCTTTCTCGGGCATTGATGACCGAGAAAACTGGCCCATTGTTTTCTACAACAGGACATGCCAATGCCAGGGTAACTTTATGGGCTACAACTGCGGTGAGTGCAGGTTTGGCTACACAGGACCAAACTGCACCGTTAGACGCAACATGATCAGAAAGGACWTC…	n/p	4	Aisome, Ikeda	36.382	137.882	2020-07-31	####	This study
25910	p	TGATGAAACTTTGGCTCCCTCCTCGGGGTCTGCTTAATTGCCCAAATCGTCACCGGCTTATTCCTAGCCATGCACTACACAGCCGACACATCCCTTGCGTTTTCATCCATTGCCCATATCTGCCGAGACGTTAATAACGGCTGACTCCTACGAAACCTTCATGCCAACGGCGCATCTTTCTTCTTCATCTGCATCTACTTCCACATTGGACGAGGCCTATACTACGGCTCCTACCTCTATAAAGAAACCTGAAACATTGGTGTTGTTCTACTACTCTTAGTCATAGCCACTGCCTTTGTAGGCTATGTCCTCCCCTGAGGCCAAATATCCTTCTGAGGCGCCACAGTCATTACTAATCTTCTATCAGCTGCCCCCTACATCGGCCCAGATCTAGTTCAA…	p1	CTGAGGAGGATCGCTAGGATGGAAAGTACTACAGTGCTTTTAGCAGCTAGCACCCTGCTCCTGGTACTTCATGTCTCCTATGGACAGTTTCCCAGGGCTTGCAGTACAGCACAGGTCCTCTTAAGCAAGGAATGTTGCCCAGTCTGGCCAGGAGATAATTCTTCATGTGGAGAAGTCTCCGGAAGGGGAGTGTGCCAAGATGTAGTCCCCTCCAACTCGCCTGTGGGTGCCCAGTTCCCTTTCTCGGGCATTGATGACCGAGAAAACTGGCCCATTGTTTTCTACAACAGGACATGCCAATGCCAGGGTAACTTTATGGGCTACAACTGCGGTGAGTGCAGGTTTGGCTACACAGGACCAAACTGCACCGTTAGACGCAACATGATCAGAAAGGACATC…	p	4	Aisome, Ikeda	36.382	137.882	2020-07-31	####	This study
26291	n/p	TGATGAAACTTTGGCTCCCTCCTCGGGGTCTGCTTAATTGCCCAAATCGTCACCGGCTTATTCCTAGCCATGCACTACACAGCCGACACATCCCTTGCGTTTTCATCCATTGCCCATATCTGCCGAGACGTTAATAACGGCTGACTCCTACGAAACCTTCATGCCAACGGCGCATCTTTCTTCTTCATCTGCATCTACTTCCACATTGGACGAGGCCTATACTACGGCTCCTACCTCTATAAAGAAACCTGAAACATTGGTGTTGTTCTACTACTCTTAGTCATAGCCACTGCCTTTGTAGGCTATGTCCTCCCCTGAGGCCAAATATCCTTCTGAGGCGCCACAGTCATTACTAATCTTCTATCAGCTGCCCCCTACATCGGCCCAGATCTAGTTCAA…	p1	CTGARGAGGATCACTAGGATGGAAAGTACTAYAGTGCTTTTAGCARCTAGCACCCTGCTCCTGGTACTTCATGTCTCCTATGGACAGTTTCCCAGGGCTTGCAGTACAGCACAGGTCCTCTTAAGCAAGGAATGTTGCCCAGTCTGGCCAGGAGATAATTCTTCATGTGGAGAAGTCTCCGGAAGGGGAGTGTGCCAAGATGTAGTCCCCTCCAACTCSCCTGTGGGTGCCCAGTTCCCTTTCTCGGGCATTGATGACCGAGAAAACTGGCCCATTGTTTTCTACAACAGGACATGCCAATGCCAGGGTAACTTTATGGGCTACAACTGCGGTGAGTGCAGGTTTGGCTACACAGGACCAAACTGCACCGTTAGACGCAACATGATCAGAAAGGACWTC…	n/p	4	Aisome, Ikeda	36.382	137.882	2020-07-31	####	This study
26292	p	TGATGAAACTTTGGCTCCCTCCTCGGGGTCTGCTTAATTGCCCAAATCGTCACCGGCTTATTCCTAGCCATGCACTACACAGCCGACACATCCCTTGCGTTTTCATCCATTGCCCATATCTGCCGAGACGTTAATAACGGCTGACTCCTACGAAACCTTCATGCCAACGGCGCATCTTTCTTCTTCATCTGCATCTACTTCCACATTGGACGAGGCCTATACTACGGCTCCTACCTCTATAAAGAAACCTGAAACATTGGTGTTGTTCTACTACTCTTAGTCATAGCCACTGCCTTTGTAGGCTATGTCCTCCCCTGAGGCCAAATATCCTTCTGAGGCGCCACAGTCATTACTAATCTTCTATCAGCTGCCCCCTACATCGGCCCAGATCTAGTTCAA…	p1	CTGAAGAGGATCACTAGGATGGAAAGTACTACAGTGCTTTTAGCAGCTAGCACCCTGCTCCTGGTACTTCATGTCTCCTATGGACAGTTTCCCAGGGCTTGCAGTACAGCACAGGTCCTCTTAAGCAAGGAATGTTGCCCAGTCTGGCCAGGAGATAATTCTTCATGTGGAGAAGTCTCCGGAAGGGGAGTGTGCCAAGATGTAGTCCCCTCCAACTCGCCTGTGGGTGCCCAGTTCCCTTTCTCGGGCATTGATGACCGAGAAAACTGGCCCATTGTTTTCTACAACAGGACATGCCAATGCCAGGGTAACTTTATGGGCTACAACTGCGGTGAGTGCAGGTTTGGCTACACAGGACCAAACTGCACCGTTAGACGCAACATGATCAGAAAGGACTTC…	p	4	Aisome, Ikeda	36.382	137.882	2020-07-31	####	This study
26367	p	TGATGAAACTTTGGCTCCCTCCTCGGGGTCTGCTTAATTGCCCAAATCGTCACCGGCTTATTCCTAGCCATGCACTACACAGCCGACACATCCCTTGCGTTTTCATCCATTGCCCATATCTGCCGAGACGTTAATAACGGCTGACTCCTACGAAACCTTCATGCCAACGGCGCATCTTTCTTCTTCATCTGCATCTACTTCCACATTGGACGAGGCCTATACTACGGCTCCTACCTCTATAAAGAAACCTGAAACATTGGTGTTGTTCTACTACTCTTAGTCATAGCCACTGCCTTTGTAGGCTATGTCCTCCCCTGAGGCCAAATATCCTTCTGAGGCGCCACAGTCATTACTAATCTTCTATCAGCTGCCCCCTACATCGGCCCAGATCTAGTTCAA…	p1	CTGARGAGGATCACTAGGATGGAAAGTACTACAGTGCTTTTAGCAGCTAGCACCCTGCTCCTGGTACTTCATGTCTCCTATGGACAGTTTCCCAGGGCTTGCAGTACAGCACAGGTCCTCTTAAGCAAGGAATGTTGCCCAGTCTGGCCAGGAGATAATTCTTCATGTGGAGAAGTCTCCGGAAGGGGAGTGTGCCAAGATGTAGTCCCCTCCAACTCGCCTGTGGGTGCCCAGTTCCCTTTCTCGGGCATTGATGACCGAGAAAACTGGCCCATTGTTTTCTACAACAGGACATGCCAATGCCAGGGTAACTTTATGGGCTACAACTGCGGTGAGTGCAGGTTTGGCTACACAGGACCAAACTGCACCGTTAGACGCAACATGATCAGAAAGGACWTC…	n/p	4	Aisome, Ikeda	36.382	137.882	2020-07-31	####	This study
26368	p	TGATGAAACTTTGGCTCCCTCCTCGGGGTCTGCTTAATTGCCCAAATCGTCACCGGCTTATTCCTAGCCATGCACTACACAGCCGACACATCCCTTGCGTTTTCATCCATTGCCCATATCTGCCGAGACGTTAATAACGGCTGACTCCTACGAAACCTTCATGCCAACGGCGCATCTTTCTTCTTCATCTGCATCTACTTCCACATTGGACGAGGCCTATACTACGGCTCCTACCTCTATAAAGAAACCTGAAACATTGGTGTTGTTCTACTACTCTTAGTCATAGCCACTGCCTTTGTAGGCTATGTCCTCCCCTGAGGCCAAATATCCTTCTGAGGCGCCACAGTCATTACTAATCTTCTATCAGCTGCCCCCTACATCGGCCCAGATCTAGTTCAA…	p1	CTGAAGAGGATCACTAGGATGGAAAGTACTACAGTGCTTTTAGCAGCTAGCACCCTGCTCCTGGTACTTCATGTCTCCTATGGACAGTTTCCCAGGGCTTGCAGTACAGCACAGGTCCTCTTAAGCAAGGAATGTTGCCCAGTCTGGCCAGGAGATAATTCTTCATGTGGAGAAGTCTCCGGAAGGGGAGTGTGCCAAGATGTAGTCCCCTCCAACTCGCCTGTGGGTGCCCAGTTCCCTTTCTCGGGCATTGATGACCGAGAAAACTGGCCCATTGTTTTCTACAACAGGACATGCCAATGCCAGGGTAACTTTATGGGCTACAACTGCGGTGAGTGCAGGTTTGGCTACACAGGACCAAACTGCACCGTTAGACGCAACATGATCAGAAAGGACTTC…	p	4	Aisome, Ikeda	36.382	137.882	2020-07-31	####	This study
26606	p	TGATGAAACTTTGGCTCCCTCCTCGGGGTCTGCTTAATTGCCCAAATCGTCACCGGCTTATTCCTAGCCATGCACTACACAGCCGACACATCCCTTGCGTTTTCATCCATTGCCCATATCTGCCGAGACGTTAATAACGGCTGACTCCTACGAAACCTTCATGCCAACGGCGCATCTTTCTTCTTCATCTGCATCTACTTCCACATTGGACGAGGCCTATACTACGGCTCCTACCTCTATAAAGAAACCTGAAACATTGGTGTTGTTCTACTACTCTTAGTCATAGCCACTGCCTTTGTAGGCTATGTCCTCCCCTGAGGCCAAATATCCTTCTGAGGCGCCACAGTCATTACTAATCTTCTATCAGCTGCCCCCTACATCGGCCCAGATCTAGTTCAA…	p1	CTGAAGAGGATCACTAGGATGGAAAGTACTACAGTGCTTTTAGCAGCTAGCACCCTGCTCCTGGTACTTCATGTCTCCTATGGACAGTTTCCCAGGGCTTGCAGTACAGCACAGGTCCTCTTAAGCAAGGAATGTTGCCCAGTCTGGCCAGGAGATAATTCTTCATGTGGAGAAGTCTCCGGAAGGGGAGTGTGCCAAGATGTAGTCCCCTCCAACTCGCCTGTGGGTGCCCAGTTCCCTTTCTCGGGCATTGATGACCGAGAAAACTGGCCCATTGTTTTCTACAACAGGACATGCCAATGCCAGGGTAACTTTATGGGCTACAACTGCGGTGAGTGCAGGTTTGGCTACACAGGACCAAACTGCACCGTTAGACGCAACATGATCAGAAAGGACTTC…	p	4	Aisome, Ikeda	36.382	137.882	2020-08-01	####	This study
26607	p	TGATGAAACTTTGGCTCCCTCCTCGGGGTCTGCTTAATTGCCCAAATCGTCACCGGCTTATTCCTAGCCATGCACTACACAGCCGACACATCCCTTGCGTTTTCATCCATTGCCCATATCTGCCGAGACGTTAATAACGGCTGACTCCTACGAAACCTTCATGCCAACGGCGCATCTTTCTTCTTCATCTGCATCTACTTCCACATTGGACGAGGCCTATACTACGGCTCCTACCTCTATAAAGAAACCTGAAACATTGGTGTTGTTCTACTACTCTTAGTCATAGCCACTGCCTTTGTAGGCTATGTCCTCCCCTGAGGCCAAATATCCTTCTGAGGCGCCACAGTCATTACTAATCTTCTATCAGCTGCCCCCTACATCGGCCCAGATCTAGTTCAA…	p1	CTGAAGAGGATCACTAGGATGGAAAGTACTACAGTGCTTTTAGCAGCTAGCACCCTGCTCCTGGTACTTCATGTCTCCTATGGACAGTTTCCCAGGGCTTGCAGTACAGCACAGGTCCTCTTAAGCAAGGAATGTTGCCCAGTCTGGCCAGGAGATAATTCTTCATGTGGAGAAGTCTCCGGAAGGGGAGTGTGCCAAGATGTAGTCCCCTCCAACTCGCCTGTGGGTGCCCAGTTCCCTTTCTCGGGCATTGATGACCGAGAAAACTGGCCCATTGTTTTCTACAACAGGACATGCCAATGCCAGGGTAACTTTATGGGCTACAACTGCGGTGAGTGCAGGTTTGGCTACACAGGACCAAACTGCACCGTTAGACGCAACATGATCAGAAAGGACTTC…	p	4	Aisome, Ikeda	36.382	137.882	2020-08-01	####	This study
26608	p	TGATGAAACTTTGGCTCCCTCCTCGGGGTCTGCTTAATTGCCCAAATCGTCACCGGCTTATTCCTAGCCATGCACTACACAGCCGACACATCCCTTGCGTTTTCATCCATTGCCCATATCTGCCGAGACGTTAATAACGGCTGACTCCTACGAAACCTTCATGCCAACGGCGCATCTTTCTTCTTCATCTGCATCTACTTCCACATTGGACGAGGCCTATACTACGGCTCCTACCTCTATAAAGAAACCTGAAACATTGGTGTTGTTCTACTACTCTTAGTCATAGCCACTGCCTTTGTAGGCTATGTCCTCCCCTGAGGCCAAATATCCTTCTGAGGCGCCACAGTCATTACTAATCTTCTATCAGCTGCCCCCTACATCGGCCCAGATCTAGTTCAA…	p1	AGTACTACAGTGCTTTTAGCAGCTAGCACCCTGCTCCTGGTACTTCATGTCTCCTATGGACAGTTTCCCAGGGCTTGCAGTACAGCACAGGTCCTCTTAAGCAAGGAATGTTGCCCAGTCTGGCCAGGAGATAATTCTTCATGTGGAGAAGTCTCCGGAAGGGGAGTGTGCCAAGATGTAGTCCCCTCCAACTCGCCTGTGGGTGCCCAGTTCCCTTTCTCGGGCATTGATGACCGAGAAAACTGGCCCATTGTTTTCTACAACAGGACATGCCAATGCCAGGGTAACTTTATGGGCTACAACTGCGGTGAGTGCAGGTTTGGCTACACAGGACCAAACTGCACCGTTAGACGCAACATGATCAGAAAGGACTTCTTCAGGATGACCACGGCTGAGAAG…	n/p	4	Aisome, Ikeda	36.382	137.882	2020-08-01	####	This study
26609	p	TGATGAAACTTTGGCTCCCTCCTCGGGGTCTGCTTAATTGCCCAAATCGTCACCGGCTTATTCCTAGCCATGCACTACACAGCCGACACATCCCTTGCGTTTTCATCCATTGCCCATATCTGCCGAGACGTTAATAACGGCTGACTCCTACGAAACCTTCATGCCAACGGCGCATCTTTCTTCTTCATCTGCATCTACTTCCACATTGGACGAGGCCTATACTACGGCTCCTACCTCTATAAAGAAACCTGAAACATTGGTGTTGTTCTACTACTCTTAGTCATAGCCACTGCCTTTGTAGGCTATGTCCTCCCCTGAGGCCAAATATCCTTCTGAGGCGCCACAGTCATTACTAATCTTCTATCAGCTGCCCCCTACATCGGCCCAGATCTAGTTCAA…	p1	CTGAAGAGGATCGCTAGGATGGAAAGTACTACAGTGCTTTTAGCAGCTAGCACCCTGCTCCTGGTACTTCATGTCTCCTATGGACAGTTTCCCAGGGCTTGCAGTACAGCACAGGTCCTCTTAAGCAAGGAATGTTGCCCAGTCTGGCCAGGAGATAATTCTTCATGTGGAGAAGTCTCCGGAAGGGGAGTGTGCCAAGATGTAGTCCCCTCCAACTCGCCTGTGGGTGCCCAGTTCCCTTTCTCGGGCATTGATGACCGAGAAAACTGGCCCATTGTTTTCTACAACAGGACATGCCAATGCCAGGGTAACTTTATGGGCTACAACTGCGGTGAGTGCAGGTTTGGCTACACAGGACCAAACTGCACCGTTAGACGCAACATGATCAGAAAGGACWTC…	n/p	4	Aisome, Ikeda	36.382	137.882	2020-08-01	####	This study
26610	p	TGATGAAACTTTGGCTCCCTCCTCGGGGTCTGCTTAATTGCCCAAATCGTCACCGGCTTATTCCTAGCCATGCACTACACAGCCGACACATCCCTTGCGTTTTCATCCATTGCCCATATCTGCCGAGACGTTAATAACGGCTGACTCCTACGAAACCTTCATGCCAACGGCGCATCTTTCTTCTTCATCTGCATCTACTTCCACATTGGACGAGGCCTATACTACGGCTCCTACCTCTATAAAGAAACCTGAAACATTGGTGTTGTTCTACTACTCTTAGTCATAGCCACTGCCTTTGTAGGCTATGTCCTCCCCTGAGGCCAAATATCCTTCTGAGGCGCCACAGTCATTACTAATCTTCTATCAGCTGCCCCCTACATCGGCCCAGATCTAGTTCAA…	p1	CTGRGGAGGATCRCTAGGATGGAAAGTACTACAGTGCTTTTAGCAGCTAGCACCCTGCTCCTGGTACTTCATGTCTCCTATGGACAGTTTCCCAGGGCTTGCAGTACAGCACAGGTCCTCTTAAGCAAGGAATGTTGCCCAGTCTGGCCAGGAGATAATTCTTCATGTGGAGAAGTCTCCGGAAGGGGAGTGTGCCAAGATGTAGTCCCCTCCAACTCGCCTGTGGGTGCCCAGTTCCCTTTCTCGGGCATTGATGACCGAGAAAACTGGCCCATTGTTTTCTACAACAGGACATGCCAATGCCAGGGTAACTTTATGGGCTACAACTGCGGTGAGTGCAGGTTTGGCTACACAGGACCAAACTGCACCGTTAGACGCAACATGATCAGAAAGGACWTC…	n/p	4	Aisome, Ikeda	36.382	137.882	2020-08-01	####	This study
25971	n	TGATGAAACTTTGGCTCCCTCCTCGGAGTCTGCTTAATTGCCCAAATCGCCACCGGCTTATTCCTAGCCATGCATTACACGGCCGACACATCCCTTGCATTCTCATCTATTGCCCACATCTGTCGAGATGTTAATAACGGCTGGCTCCTACGAAACCTTCACGCCAACGGCGCATCTTTTTTCTTTATCTGCATCTACTTCCACATTGGCCGGGGTCTTTACTATGGCTCCTACCTCTATAAAGAAACCTGAAACATTGGCGTCATTCTGTTGTTCTTAGTCATAGCCACCGCCTTTGTGGGCTATGTCCTCCCTTGAGGCCAAATATCTTTCTGAGGCGCCACAGTCATTACCAATCTCCTATCAGCCGCCCCCTACATCGGCCCAGACCTAGTTCAA…	n1	CTGAGGAGGATCACTAGGATGGAAAGTACTATAGTGCTTTTAGCAACTAGCACCCTGCTCCTGGTACTTCATGCCTCCTACGGACAGTTTCCCAGGGCTTGCAGTACAGCACAGGTCCTCTTAAGCAAGGAATGTTGCCCAGTCTGGCCAGGAGATAATTCTTCATGTGGAGAAGTCTCCGGAAGGGGAGTGTGCCAAGATGTAGTCCCCTCCAACTCCCCTGTGGGTGCCCAGTTCCCTTTCTCGGGCATTGATGACCGAGAAAACTGGCCCATTGTTTTCTACAACAGGACATGCCAATGCCAGGGTAACTTTATGGGCTACAACTGCGGTGAGTGCAGGTTTGGCTACACAGGACCAAACTGCACCGTTAGACGCAACATGATCAGAAAGGACATC…	n	5	Nakagawate, Akashina	36.3375	137.924	2020-07-31	####	This study
25972	n	TGATGAAACTTTGGCTCCCTCCTCGGAGTCTGCTTAATTGCCCAAATCGCCACCGGCTTATTCCTAGCCATGCATTACACAGCCGACACATCCCTTGCATTCTCATCTATTGCCCACATCTGTCGAGATGTTAATAACGGCTGACTCCTACGAAACCTTCACGCCAACGGCGCATCTTTTTTCTTTATCTGCATCTACTTCCACATTGGCCGGGGTCTTTACTATGGCTCCTACCTCTATAAAGAAACCTGAAACATTGGCGTCATTCTGTTGTTCTTAGTCATAGCCACCGCCTTTGTGGGCTATGTCCTCCCTTGAGGCCAAATATCTTTCTGAGGCGCCACAGTCATTACCAATCTCCTATCAGCCGCCCCCTACATCGGCCCAGACCTAGTTCAA…	n2	CTGAGGAGGATCACTAGGATGGAAAGTACTAYAGTGCTTTTAGCARCTAGCACCCTGCTCCTGGTACTTCATGCCTCCTACGGACAGTTTCCCAGGGCTTGCAGTACAGCACAGGTCCTCTTAAGCAAGGAATGTTGCCCAGTCTGGCCAGGAGATAATTCTTCATGTGGAGAAGTCTCCGGAAGGGGAGTGTGCCAAGATGTAGTCCCCTCCAACTCCCCTGTGGGTGCCCAGTTCCCTTTCTCGGGCATTGATGACCGAGAAAACTGGCCCATTGTTTTCTACAACAGGACATGCCAATGCCAGGGTAACTTTATGGGCTACAACTGCGGTGAGTGCAGGTTTGGCTACACAGGACCAAACTGCACCGTTAGACGCAACATGATCAGAAAGGACATC…	n/p	5	Nakagawate, Akashina	36.3375	137.924	2020-07-31	####	This study
26289	n	TGATGAAACTTTGGCTCCCTCCTCGGAGTCTGCTTAATTGCCCAAATCGCCACCGGCTTATTCCTAGCCATGCATTACACAGCCGACACATCCCTTGCATTCTCATCTATTGCCCACATCTGTCGAGATGTTAATAACGGCTGACTCCTACGAAACCTTCACGCCAACGGCGCATCTTTTTTCTTTATCTGCATCTACTTCCACATTGGCCGGGGTCTTTACTATGGCTCCTACCTCTATAAAGAAACCTGAAACATTGGCGTCATTCTGTTGTTCTTAGTCATAGCCACCGCCTTTGTGGGCTATGTCCTCCCTTGAGGCCAAATATCTTTCTGAGGCGCCACAGTCATTACCAATCTCCTATCAGCCGCCCCCTACATCGGCCCAGACCTAGTTCAA…	n2	CTGAGGAGGATCACTAGGATGGAAAGTACTAYAGTGCTTTTAGCARCTAGCACCCTGCTCCTGGTACTTCATGCCTCCTACGGACAGTTTCCCAGGGCTTGCAGTACAGCACAGGTCCTCTTAAGCAAGGAATGTTGCCCAGTCTGGCCAGGAGATAATTCTTCATGTGGAGAAGTCTCCGGAAGGGGAGTGTGCCAAGATGTAGTCCCCTCCAACTCCCCTGTGGGTGCCCAGTTCCCTTTCTCGGGCATTGATGACCGAGAAAACTGGCCCATTGTTTTCTACAACAGGACATGCCAATGCCAGGGTAACTTTATGGGCTACAACTGCGGTGAGTGCAGGTTTGGCTACACAGGACCAAACTGCACCGTTAGACGCAACATGATCAGAAAGGACATC…	n/p	5	Nakagawate, Akashina	36.3375	137.924	2020-07-31	####	This study
26290	n	TGATGAAACTTTGGCTCCCTCCTCGGAGTCTGCTTAATTGCCCAAATCGCCACCGGCTTATTCCTAGCCATGCATTACACAGCCGACACATCCCTTGCATTCTCATCTATTGCCCACATCTGTCGAGATGTTAATAACGGCTGACTCCTACGAAACCTTCACGCCAACGGCGCATCTTTTTTCTTTATCTGCATCTACTTCCACATTGGCCGGGGTCTTTACTATGGCTCCTACCTCTATAAAGAAACCTGAAACATTGGCGTCATTCTGTTGTTCTTAGTCATAGCCACCGCCTTTGTGGGCTATGTCCTCCCTTGAGGCCAAATATCTTTCTGAGGCGCCACAGTCATTACCAATCTCCTATCAGCCGCCCCCTACATCGGCCCAGACCTAGTTCAA…	n2	CTGAGGAGGATCACTAGGATGGAAAGTACTACAGTGCTTTTAGCAGCTAGCACCCTGCTCCTGGTACTTCATGCCTCCTACGGACAGTTTCCCAGGGCTTGCAGTACAGCACAGGTCCTCTTAAGCAAGGAATGTTGCCCAGTCTGGCCAGGAGATAATTCTTCATGTGGAGAAGTCTCCGGAAGGGGAGTGTGCCAAGATGTAGTCCCCTCCAACTCCCCTGTGGGTGCCCAGTTCCCTTTCTCGGGCATTGATGACCGAGAAAACTGGCCCATTGTTTTCTACAACAGGACATGCCAATGCCAGGGTAACTTTATGGGCTACAACTGCGGTGAGTGCAGGTTTGGCTACACAGGACCAAACTGCACCGTTAGACGCAACATGATCAGAAAGGACATC…	n/p	5	Nakagawate, Akashina	36.3375	137.924	2020-07-31	####	This study
26365	n	TGATGAAACTTTGGCTCCCTCCTCGGAGTCTGCTTAATTGCCCAAATCGCCACCGGCTTATTCCTAGCCATGCATTACACAGCCGACACATCCCTTGCATTCTCATCTATTGCCCACATCTGTCGAGATGTTAATAACGGCTGACTCCTACGAAACCTTCACGCCAACGGCGCATCTTTTTTCTTTATCTGCATCTACTTCCACATTGGCCGGGGTCTTTACTATGGCTCCTACCTCTATAAAGAAACCTGAAACATTGGCGTCATTCTGTTGTTCTTAGTCATAGCCACCGCCTTTGTGGGCTATGTCCTCCCTTGAGGCCAAATATCTTTCTGAGGCGCCACAGTCATTACCAATCTCCTATCAGCCGCCCCCTACATCGGCCCAGACCTAGTTCAA…	n2	CTGAGGAGGATCACTAGGATGGAAAGTACTATAGTGCTTTTAGCAACTAGCACCCTGCTCCTGGTACTTCATGCCTCCTACGGACAGTTTCCCAGGGCTTGCAGTACAGCACAGGTCCTCTTAAGCAAGGAATGTTGCCCAGTCTGGCCAGGAGATAATTCTTCATGTGGAGAAGTCTCCGGAAGGGGAGTGTGCCAAGATGTAGTCCCCTCCAACTCCCCTGTGGGTGCCCAGTTCCCTTTCTCGGGCATTGATGACCGAGAAAACTGGCCCATTGTTTTCTACAACAGGACATGCCAATGCCAGGGTAACTTTATGGGCTACAACTGCGGTGAGTGCAGGTTTGGCTACACAGGACCAAACTGCACCGTTAGACGCAACATGATCAGAAAGGACATC…	n	5	Nakagawate, Akashina	36.3375	137.924	2020-07-31	####	This study
26366	n	TGATGAAACTTTGGCTCCCTCCTCGGAGTCTGCTTAATTGCCCAAATCGCCACCGGCTTATTCCTAGCCATGCATTACACGGCCGACACATCCCTTGCATTCTCATCTATTGCCCACATCTGTCGAGATGTTAATAACGGCTGGCTCCTACGAAACCTTCACGCCAACGGCGCATCTTTTTTCTTTATCTGCATCTACTTCCACATTGGCCGGGGTCTTTACTATGGCTCCTACCTCTATAAAGAAACCTGAAACATTGGCGTCATTCTGTTGTTCTTAGTCATAGCCACCGCCTTTGTGGGCTATGTCCTCCCTTGAGGCCAAATATCTTTCTGAGGCGCCACAGTCATTACCAATCTCCTATCAGCCGCCCCCTACATCGGCCCAGACCTAGTTCAA…	n6	CTGAGGAGGATCACTAGGATGGAAAGTACTATAGTGCTTTTAGCAACTAGCACCCTGCTCCTGGTACTTCATGCCTCCTACGGACAGTTTCCCAGGGCTTGCAGTACAGCACAGGTCCTCTTAAGCAAGGAATGTTGCCCAGTCTGGCCAGGAGATAATTCTTCATGTGGAGAAGTCTCCGGAAGGGGAGTGTGCCAAGATGTAGTCCCCTCCAACTCCCCTGTGGGTGCCCAGTTCCCTTTCTCGGGCATTGATGACCGAGAAAACTGGCCCATTGTTTTCTACAACAGGACATGCCAATGCCAGGGTAACTTTATGGGCTACAACTGCGGTGAGTGCAGGTTTGGCTACACAGGACCAAACTGCACCGTTAGACGCAACATGATCAGAAAGGACATC…	n	5	Nakagawate, Akashina	36.3375	137.924	2020-07-31	####	This study
26603	n	TGATGAAACTTTGGCTCCCTCCTCGGAGTCTGCTTAATTGCCCAAATCGCCACCGGCTTATTCCTAGCCATGCATTACACAGCCGACACATCCCTTGCATTCTCATCTATTGCCCACATCTGTCGAGATGTTAATAACGGCTGACTCCTACGAAACCTTCACGCCAACGGCGCATCTTTTTTCTTTATCTGCATCTACTTCCACATTGGCCGGGGTCTTTACTATGGCTCCTACCTCTATAAAGAAACCTGAAACATTGGCGTCATTCTGTTGTTCTTAGTCATAGCCACCGCCTTTGTGGGCTATGTCCTCCCTTGAGGCCAAATATCTTTCTGAGGCGCCACAGTCATTACCAATCTCCTATCAGCCGCCCCCTACATCGGCCCAGACCTAGTTCAA…	n2	CTGAGGAGGATCACTAGGATGGAAAGTACTATAGTGCTTTTAGCAACTAGCACCCTGCTCCTGGTACTTCATGCCTCCTACGGACAGTTTCCCAGGGCTTGCAGTACAGCACAGGTCCTCTTAAGCAAGGAATGTTGCCCAGTCTGGCCAGGAGATAATTCTTCATGTGGAGAAGTCTCCGGAAGGGGAGTGTGCCAAGATGTAGTCCCCTCCAACTCCCCTGTGGGTGCCCAGTTCCCTTTCTCGGGCATTGATGACCGAGAAAACTGGCCCATTGTTTTCTACAACAGGACATGCCAATGCCAGGGTAACTTTATGGGCTACAACTGCGGTGAGTGCAGGTTTGGCTACACAGGACCAAACTGCACCGTTAGACGCAACATGATCAGAAAGGACATC…	n	5	Nakagawate, Akashina	36.3375	137.924	2020-05-29	####	This study
26604	n	TGATGAAACTTTGGCTCCCTCCTCGGAGTCTGCTTAATTGCCCAAATCGCCACCGGCTTATTCCTAGCCATGCATTACACAGCCGACACATCCCTTGCATTCTCATCTATTGCCCACATCTGTCGAGATGTTAATAACGGCTGACTCCTACGAAACCTTCACGCCAACGGCGCATCTTTTTTCTTTATCTGCATCTACTTCCACATTGGCCGGGGTCTTTACTATGGCTCCTACCTCTATAAAGAAACCTGAAACATTGGCGTCATTCTGTTGTTCTTAGTCATAGCCACCGCCTTTGTGGGCTATGTCCTCCCTTGAGGCCAAATATCTTTCTGAGGCGCCACAGTCATTACCAATCTCCTATCAGCCGCCCCCTACATCGGCCCAGACCTAGTTCAA…	n2	CTGAGGAGGATCACTAGGATGGAAAGTACTATAGTGCTTTTAGCAACTAGCACCCTGCTCCTGGTACTTCATGCCTCCTACGGACAGTTTCCCAGGGCTTGCAGTACAGCACAGGTCCTCTTAAGCAAGGAATGTTGCCCAGTCTGGCCAGGAGATAATTCTTCATGTGGAGAAGTCTCCGGAAGGGGAGTGTGCCAAGATGTAGTCCCCTCCAACTCCCCTGTGGGTGCCCAGTTCCCTTTCTCGGGCATTGATGACCGAGAAAACTGGCCCATTGTTTTCTACAACAGGACATGCCAATGCCAGGGTAACTTTATGGGCTACAACTGCGGTGAGTGCAGGTTTGGCTACACAGGACCAAACTGCACCGTTAGACGCAACATGATCAGAAAGGACATC…	n	5	Nakagawate, Akashina	36.3375	137.924	2020-08-01	####	This study
26605	n	TGATGAAACTTTGGCTCCCTCCTCGGAGTCTGCTTAATTGCCCAAATCGCCACCGGCTTATTCCTAGCCATGCATTACACGGCCGACACATCCCTTGCATTCTCATCTATTGCCCACATCTGTCGAGATGTTAATAACGGCTGGCTCCTACGAAACCTTCACGCCAACGGCGCATCTTTTTTCTTTATCTGCATCTACTTCCACATTGGCCGGGGTCTTTACTATGGCTCCTACCTCTATAAAGAAACCTGAAACATTGGCGTCATTCTGTTGTTCTTAGTCATAGCCACCGCCTTTGTGGGCTATGTCCTCCCTTGAGGCCAAATATCTTTCTGAGGCGCCACAGTCATTACCAATCTCCTATCAGCCGCCCCCTACATCGGCCCAGACCTAGTTCAA…	n1	TGAGGAGGATCACTAGGATGGAAAGTACTATAGTGCTTTTAGCAACTAGCACCCTGCTCCTGGTACTTCATGCCTCCTACGGACAGTTTCCCAGGGCTTGCAGTACAGCACAGGTCCTCTTAAGCAAGGAATGTTGCCCAGTCTGGCCAGGAGATAATTCTTCATGTGGAGAAGTCTCCGGAAGGGGAGTGTGCCAAGATGTAGTCCCCTCCAACTCCCCTGTGGGTGCCCAGTTCCCTTTCTCGGGCATTGATGACCGAGAAAACTGGCCCATTGTTTTCTACAACAGGACATGCCAATGCCAGGGTAACTTTATGGGCTACAACTGCGGTGAGTGCAGGTTTGGCTACACAGGACCAAACTGCACCGTTAGACGCAACATGATCAGAAAGGACATCT…	n	5	Nakagawate, Akashina	36.3375	137.924	2020-08-01	####	This study
25973	n	TGATGAAACTTTGGCTCCCTCCTCGGAGTCTGCTTAATTGCCCAAATCGCCACCGGCTTATTCCTAGCCATGCATTACACAGCCGACACATCCCTTGCATTCTCATCTATTGCCCACATCTGTCGAGATGTTAATAACGGCTGACTCCTACGAAACCTTCACGCCAACGGCGCATCTTTTTTCTTTATCTGCATCTACTTCCACATTGGCCGGGGTCTTTACTATGGCTCCTACCTCTATAAAGAAACCTGAAACATTGGCGTCATTCTGTTGTTCTTAGTCATAGCCACCGCCTTTGTGGGCTATGTCCTCCCTTGAGGCCAAATATCTTTCTGAGGCGCCACAGTCATTACCAATCTCCTATCAGCCGCCCCCTACATCGGCCCAGACCTAGTTCAA…	n2	CTGAGGAGGATCACTAGGATGGAAAGTACTATAGTGCTTTTAGCAACTAGCACCCTGCTCCTGGTACTTCATGCCTCCTACGGACAGTTTCCCAGGGCTTGCAGTACAGCACAGGTCCTCTTAAGCAAGGAATGTTGCCCAGTCTGGCCAGGAGATAATTCTTCATGTGGAGAAGTCTCCGGAAGGGGAGTGTGCCAAGATGTAGTCCCCTCCAACTCCCCTGTGGGTGCCCAGTTCCCTTTCTCGGGCATTGATGACCGAGAAAACTGGCCCATTGTTTTCTACAACAGGACATGCCAATGCCAGGGTAACTTTATGGGCTACAACTGCGGTGAGTGCAGGTTTGGCTACACAGGACCAAACTGCACCGTTAGACGCAACATGATCAGAAAGGACATC…	n	6	Minami-hotaka, Toyoshina, Azumino	36.3149	137.919	2020-07-31	####	This study
25974	n	TGATGAAACTTTGGCTCCCTCCTCGGGGTCTGCTTAATTGCCCAAATCGTCACCGGCTTATTCCTAGCCATGCACTACACAGCCGACACATCCCTTGCGTTTTCATCCATTGCCCATATCTGCCGAGACGTTAATAACGGCTGACTCCTACGAAACCTTCATGCCAACGGCGCATCTTTCTTCTTCATCTGCATCTACTTCCACATTGGACGAGGCCTATACTACGGCTCCTACCTCTATAAAGAAACCTGAAACATTGGTGTTGTTCTACTACTCTTAGTCATAGCCACTGCCTTTGTAGGCTATGTCCTCCCCTGAGGCCAAATATCCTTCTGAGGCGCCACAGTCATTACTAATCTTCTATCAGCTGCCCCCTACATCGGCCCAGATCTAGTTCAA…	p1	CTGAGGAGGATCACTAGGATGGAAAGTACTATAGTGCTTTTAGCAACTAGCACCCTGCTCCTGGTACTTCATGCCTCCTACGGACAGTTTCCCAGGGCTTGCAGTACAGCACAGGTCCTCTTAAGCAAGGAATGTTGCCCAGTCTGGCCAGGAGATAATTCTTCATGTGGAGAAGTCTCCGGAAGGGGAGTGTGCCAAGATGTAGTCCCCTCCAACTCCCCTGTGGGTGCCCAGTTCCCTTTCTCGGGCATTGATGACCGAGAAAACTGGCCCATTGTTTTCTACAACAGGACATGCCAATGCCAGGGTAACTTTATGGGCTACAACTGCGGTGAGTGCAGGTTTGGCTACACAGGACCAAACTGCACCGTTAGACGCAACATGATCAGAAAGGACATC…	n	6	Minami-hotaka, Toyoshina, Azumino	36.3149	137.919	2020-07-31	####	This study
26293	n	TGATGAAACTTTGGCTCCCTCCTCGGAGTCTGCTTAATTGCCCAAATCGCCACCGGCTTATTCCTAGCCATGCATTACACAGCCGACACATCCCTTGCATTCTCATCTATTGCCCACATCTGTCGAGATGTTAATAACGGCTGACTCCTACGAAACCTTCACGCCAACGGCGCATCTTTTTTCTTTATCTGCATCTACTTCCACATTGGCCGGGGTCTTTACTATGGCTCCTACCTCTATAAAGAAACCTGAAACATTGGCGTCATTCTGTTGCTCTTAGTCATAGCCACCGCCTTTGTGGGCTATGTCCTCCCTTGAGGCCAAATATCTTTCTGAGGCGCCACAGTCATTACCAATCTCCTATCAGCCGCCCCCTACATCGGCCCAGACCTAGTTCAA…	n18	CTGAGGAGGATCACTAGGATGGAAAGTACTATAGTGCTTTTAGCAACTAGCACCCTGCTCCTGGTACTTCATGCCTCCTACGGACAGTTTCCCAGGGCTTGCAGTACAGCACAGGTCCTCTTAAGCAAGGAATGTTGCCCAGTCTGGCCAGGAGATAATTCTTCATGTGGAGAAGTCTCCGGAAGGGGAGTGTGCCAAGATGTAGTCCCCTCCAACTCCCCTGTGGGTGCCCAGTTCCCTTTCTCGGGCATTGATGACCGAGAAAACTGGCCCATTGTTTTCTACAACAGGACATGCCAATGCCAGGGTAACTTTATGGGCTACAACTGCGGTGAGTGCAGGTTTGGCTACACAGGACCAAACTGCACCGTTAGACGCAACATGATCAGAAAGGACATC…	n	6	Minami-hotaka, Toyoshina, Azumino	36.3149	137.919	2020-07-31	####	This study
26294	n	TGATGAAACTTTGGCTCCCTCCTCGGAGTCTGCTTAATTGCCCAAATCGCCACCGGCTTATTCCTAGCCATGCATTACACGGCCGACACATCCCTTGCATTCTCATCTATTGCCCACATCTGTCGAGATGTTAATAACGGCTGGCTCCTACGAAACCTTCACGCCAACGGCGCATCTTTTTTCTTTATCTGCATCTACTTCCACATTGGCCGGGGTCTTTACTATGGCTCCTACCTCTATAAAGAAACCTGAAACATTGGCGTCATTCTGTTGTTCTTAGTCATAGCCACCGCCTTTGTGGGCTATGTCCTCCCTTGAGGCCAAATATCTTTCTGAGGCGCCACAGTCATTACCAATCTCCTATCAGCCGCCCCCTACATCGGCCCAGACCTAGTTCAA…	n1	CTGAGGAGGATCACTAGGATGGAAAGTACTATAGTGCTTTTAGCAACTAGCACCCTGCTCCTGGTACTTCATGCCTCCTACGGACAGTTTCCCAGGGCTTGCAGTACAGCACAGGTCCTCTTAAGCAAGGAATGTTGCCCAGTCTGGCCAGGAGATAATTCTTCATGTGGAGAAGTCTCCGGAAGGGGAGTGTGCCAAGATGTAGTCCCCTCCAACTCCCCTGTGGGTGCCCAGTTCCCTTTCTCGGGCATTGATGACCGAGAAAACTGGCCCATTGTTTTCTACAACAGGACATGCCAATGCCAGGGTAACTTTATGGGCTACAACTGCGGTGAGTGCAGGTTTGGCTACACAGGACCAAACTGCACCGTTAGACGCAACATGATCAGAAAGGACATC…	n	6	Minami-hotaka, Toyoshina, Azumino	36.3149	137.919	2020-07-31	####	This study
26369	n	TGATGAAACTTTGGCTCCCTCCTCGGAGTCTGCTTAATTGCCCAAATCGCCACCGGCTTATTCCTAGCCATGCATTACACAGCCGACACATCCCTTGCATTCTCATCTATTGCCCACATCTGTCGAGATGTTAATAACGGCTGACTCCTACGAAACCTTCACGCCAACGGCGCATCTTTTTTCTTTATCTGCATCTACTTCCACATTGGCCGGGGTCTTTACTATGGCTCCTACCTCTATAAAGAAACCTGAAACATTGGCGTCATTCTGTTGCTCTTAGTCATAGCCACCGCCTTTGTGGGCTATGTCCTCCCTTGAGGCCAAATATCTTTCTGAGGCGCCACAGTCATTACCAATCTCCTATCAGCCGCCCCCTACATCGGCCCAGACCTAGTTCAA…	n18	CTGAGGAGGATCACTAGGATGGAAAGTACTATAGTGCTTTTAGCAACTAGCACCCTGCTCCTGGTACTTCATGCCTCCTACGGACAGTTTCCCAGGGCTTGCAGTACAGCACAGGTCCTCTTAAGCAAGGAATGTTGCCCAGTCTGGCCAGGAGATAATTCTTCATGTGGAGAAGTCTCCGGAAGGGGAGTGTGCCAAGATGTAGTCCCCTCCAACTCCCCTGTGGGTGCCCAGTTCCCTTTCTCGGGCATTGATGACCGAGAAAACTGGCCCATTGTTTTCTACAACAGGACATGCCAATGCCAGGGTAACTTTATGGGCTACAACTGCGGTGAGTGCAGGTTTGGCTACACAGGACCAAACTGCACCGTTAGACGCAACATGATCAGAAAGGACATC…	n	6	Minami-hotaka, Toyoshina, Azumino	36.3149	137.919	2020-07-31	####	This study
26370	n	TGATGAAACTTTGGCTCCCTCCTCGGAGTCTGCTTAATTGCCCAAATCGCCACCGGCTTATTCCTAGCCATGCATTACACGGCCGACACATCCCTTGCATTCTCATCTATTGCCCACATCTGTCGAGATGTTAATAACGGCTGGCTCCTACGAAACCTTCACGCCAACGGCGCATCTTTTTTCTTTATCTGCATCTACTTCCACATTGGCCGGGGTCTTTACTATGGCTCCTACCTCTATAAAGAAACCTGAAACATTGGCGTCATTCTGTTGTTCTTAGTCATAGCCACCGCCTTTGTGGGCTATGTCCTCCCTTGAGGCCAAATATCTTTCTGAGGCGCCACAGTCATTACCAATCTCCTATCAGCCGCCCCCTACATCGGCCCAGACCTAGTTCAA…	n1	CTGAGGAGGATCACTAGGATGGAAAGTACTAYAGTGCTTTTAGCARCTAGCACCCTGCTCCTGGTACTTCATGCCTCCTACGGACAGTTTCCCAGGGCTTGCAGTACAGCACAGGTCCTCTTAAGCAAGGAATGTTGCCCAGTCTGGCCAGGAGATAATTCTTCATGTGGAGAAGTCTCCGGAAGGGGAGTGTGCCAAGATGTAGTCCCCTCCAACTCCCCTGTGGGTGCCCAGTTCCCTTTCTCGGGCATTGATGACCGAGAAAACTGGCCCATTGTTTTCTACAACAGGACATGCCAATGCCAGGGTAACTTTATGGGCTACAACTGCGGTGAGTGCAGGTTTGGCTACACAGGACCAAACTGCACCGTTAGACGCAACATGATCAGAAAGGACATC…	n/p	6	Minami-hotaka, Toyoshina, Azumino	36.3149	137.919	2020-07-31	####	This study
26646	n	TGATGAAACTTTGGCTCCCTCCTCGGAGTCTGCTTAATTGCCCAAATCGCCACCGGCTTATTCCTAGCCATGCATTACACGGCCGACACATCCCTTGCATTCTCATCTATTGCCCACATCTGTCGAGATGTTAATAACGGCTGGCTCCTACGAAACCTTCACGCCAACGGCGCATCTTTTTTCTTTATCTGCATCTACTTCCACATTGGCCGGGGTCTTTACTATGGCTCCTACCTCTATAAAGAAACCTGAAACATTGGCGTCATTCTGTTGTTCTTAGTCATAGCCACCGCCTTTGTGGGCTATGTCCTCCCTTGAGGCCAAATATCTTTCTGAGGCGCCACAGTCATTACCAATCTCCTATCAGCCGCCCCCTACATCGGCCCAGACCTAGTTCAA…	n1	CTGAGGAGGATCACTAGGATGGAAAGTACTATAGTGCTTTTAGCAACTAGCACCCTGCTCCTGGTACTTCATGCCTCCTACGGACAGTTTCCCAGGGCTTGCAGTACAGCACAGGTCCTCTTAAGCAAGGAATGTTGCCCAGTCTGGCCAGGAGATAATTCTTCATGTGGAGAAGTCTCCGGAAGGGGAGTGTGCCAAGATGTAGTCCCCTCCAACTCCCCTGTGGGTGCCCAGTTCCCTTTCTCGGGCATTGATGACCGAGAAAACTGGCCCATTGTTTTCTACAACAGGACATGCCAATGCCAGGGTAACTTTATGGGCTACAACTGCGGTGAGTGCAGGTTTGGCTACACAGGACCAAACTGCACCGTTAGACGCAACATGATCAGAAAGGACATC…	n	6	Minami-hotaka, Toyoshina, Azumino	36.3149	137.919	2020-08-01	####	This study
26647	n	TGATGAAACTTTGGCTCCCTCCTCGGAGTCTGCTTAATTGCCCAAATCGCCACCGGCTTATTCCTAGCCATGCATTACACAGCCGACACATCCCTTGCATTCTCATCTATTGCCCACATCTGTCGAGATGTTAATAACGGCTGACTCCTACGAAACCTTCACGCCAACGGCGCATCTTTTTTCTTTATCTGCATCTACTTCCACATTGGCCGGGGTCTTTACTATGGCTCCTACCTCTATAAAGAAACCTGAAACATTGGCGTCATTCTGTTGTTCTTAGTCATAGCCACCGCCTTTGTGGGCTATGTCCTCCCTTGAGGCCAAATATCTTTCTGAGGCGCCACAGTCATTACCAATCTCCTATCAGCCGCCCCCTACATCGGCCCAGACCTAGTTCAA…	n2	CTGAGGAGGATCACTAGGATGGAAAGTACTATAGTGCTTTTAGCAACTAGCACCCTGCTCCTGGTACTTCATGCCTCCTACGGACAGTTTCCCAGGGCTTGCAGTACAGCACAGGTCCTCTTAAGCAAGGAATGTTGCCCAGTCTGGCCAGGAGATAATTCTTCATGTGGAGAAGTCTCCGGAAGGGGAGTGTGCCAAGATGTAGTCCCCTCCAACTCCCCTGTGGGTGCCCAGTTCCCTTTCTCGGGCATTGATGACCGAGAAAACTGGCCCATTGTTTTCTACAACAGGACATGCCAATGCCAGGGTAACTTTATGGGCTACAACTGCGGTGAGTGCAGGTTTGGCTACACAGGACCAAACTGCACCGTTAGACGCAACATGATCAGAAAGGACATC…	n	6	Minami-hotaka, Toyoshina, Azumino	36.3149	137.919	2020-08-01	####	This study
26648	n	TGATGAAACTTTGGCTCCCTCCTCGGAGTCTGCTTAATTGCCCAAATCGCCACCGGCTTATTCCTAGCCATGCATTACACGGCCGACACATCCCTTGCATTCTCATCTATTGCCCACATCTGTCGAGATGTTAATAACGGCTGGCTCCTACGAAACCTTCACGCCAACGGCGCATCTTTTTTCTTTATCTGCATCTACTTCCACATTGGCCGGGGTCTTTACTATGGCTCCTACCTCTATAAAGAAACCTGAAACATTGGCGTCATTCTGTTGTTCTTAGTCATAGCCACCGCCTTTGTGGGCTATGTCCTCCCTTGAGGCCAAATATCTTTCTGAGGCGCCACAGTCATTACCAATCTCCTATCAGCCGCCCCCTACATCGGCCCAGACCTAGTTCAA…	n1	CTGAGGAGGATCACTAGGATGGAAAGTACTATAGTGCTTTTAGCAACTAGCACCCTGCTCCTGGTACTTCATGCCTCCTACGGACAGTTTCCCAGGGCTTGCAGTACAGCACAGGTCCTCTTAAGCAAGGAATGTTGCCCAGTCTGGCCAGGAGATAATTCTTCATGTGGAGAAGTCTCCGGAAGGGGAGTGTGCCAAGATGTAGTCCCCTCCAACTCCCCTGTGGGTGCCCAGTTCCCTTTCTCGGGCATTGATGACCGAGAAAACTGGCCCATTGTTTTCTACAACAGGACATGCCAATGCCAGGGTAACTTTATGGGCTACAACTGCGGTGAGTGCAGGTTTGGCTACACAGGACCAAACTGCACCGTTAGACGCAACATGATCAGAAAGGACATC…	n	6	Minami-hotaka, Toyoshina, Azumino	36.3149	137.919	2020-08-01	####	This study
25333	n	TGATGAAACTTTGGCTCCCTCCTCGGAGTCTGCTTAATTGCCCAAATCGCCACCGGCTTATTCCTAGCCATGCATTACACAGCCGACACATCCCTTGCATTCTCATCTATTGCCCACATCTGTCGAGATGTTAATAACGGCTGACTCCTACGAAACCTTCACGCCAACGGCGCATCTTTTTTCTTTATCTGCATCTACTTCCACATTGGCCGGGGTCTTTACTATGGCTCCTACCTCTATAAAGAAACCTGAAACATTGGCGTCATTCTGTTGTTCTTAGTCATAGCCACCGCCTTTGTGGGCTATGTCCTCCCTTGAGGCCAAATATCTTTCTGAGGCGCCACAGTCATTACCAATCTCCTATCAGCCGCCCCCTACATCGGCCCAGACCTAGTTCAA…	n2	CTGAGGAGGATCACTAGGATGGAAAGTACTATAGTGCTTTTAGCAACTAGCACCCTGCTCCTGGTACTTCATGCCTCCTACGGACAGTTTCCCAGGGCTTGCAGTACAGCACAGGTCCTCTTAAGCAAGGAATGTTGCCCAGTCTGGCCAGGAGATAATTCTTCATGTGGAGAAGTCTCCGGAAGGGGAGTGTGCCAAGATGTAGTCCCCTCCAACTCCCCTGTGGGTGCCCAGTTCCCTTTCTCGGGCATTGATGACCGAGAAAACTGGCCCATTGTTTTCTACAACAGGACATGCCAATGCCAGGGTAACTTTATGGGCTACAACTGCGGTGAGTGCAGGTTTGGCTACACAGGACCAAACTGCACCGTTAGACGCAACATGATCAGAAAGGACATC…	n	7	Tazawa, Toyoshina, Azumino	36.3009	137.94	2020-05-15	####	This study
25400	n	TGATGAAACTTTGGCTCCCTCCTCGGGGTCTGCTTAATTGCCCAAATCGTCACCGGCTTATTCCTAGCCATGCACTACACAGCCGACACATCCCTTGCGTTTTCATCCATTGCCCATATCTGCCGAGACGTTAATAACGGCTGACTCCTACGAAACCTTCATGCCAACGGCGCATCTTTCTTCTTCATCTGCATCTACTTCCACATTGGACGAGGCCTATACTACGGCTCCTACCTCTATAAAGAAACCTGAAACATTGGTGTTGTTCTACTACTCTTAGTCATAGCCACTGCCTTTGTAGGCTATGTCCTCCCCTGAGGCCAAATATCCTTCTGAGGCGCCACAGTCATTACTAATCTTCTATCAGCTGCCCCCTACATCGGCCCAGATCTAGTTCAA…	p1	CTGAGGAGGATCACTAGGATGGAAAGTACTAYAGTGCTTTTAGCARCTAGCACCCTGCTCCTGGTACTTCATGCCTCCTACGGACAGTTTCCCAGGGCTTGCAGTACAGCACAGGTCCTCTTAAGCAAGGAATGTTGCCCAGTCTGGCCAGGAGATAATTCTTCATGTGGAGAAGTCTCCGGAAGGGGAGTGTGCCAAGATGTAGTCCCCTCCAACTCCCCTGTGGGTGCCCAGTTCCCTTTCTCGGGCATTGATGACCGAGAAAACTGGCCCATTGTTTTCTACAACAGGACATGCCAATGCCAGGGTAACTTTATGGGCTACAACTGCGGTGAGTGCAGGTTTGGCTACACAGGACCAAACTGCACCGTTAGACGCAACATGATCAGAAAGGACATC…	n	7	Tazawa, Toyoshina, Azumino	36.3009	137.94	2020-05-15	####	This study
25401	n	TGATGAAACTTTGGCTCCCTCCTCGGAGTCTGCTTAATTGCCCAAATCGCCACCGGCTTATTCCTAGCCATGCATTACACGGCCGACACATCCCTTGCATTCTCATCTATTGCCCACATCTGTCGAGATGTTAATAACGGCTGGCTCCTACGAAACCTTCACGCCAACGGCGCATCTTTTTTCTTTATCTGCATCTACTTCCACATTGGCCGGGGTCTTTACTATGGCTCCTACCTCTATAAAGAAACCTGAAACATTGGCGTCATTCTGTTGTTCTTAGTCATAGCCACCGCCTTTGTGGGCTATGTCCTCCCTTGAGGCCAAATATCTTTCTGAGGCGCCACAGTCATTACCAATCTCCTATCAGCCGCCCCCTACATCGGCCCAGACCTAGTTCAA…	n1	CTGAGGAGGATCACTAGGATGGAAAGTACTATAGTGCTTTTAGCAACTAGCACCCTGCTCCTGGTACTTCATGCCTCCTACGGACAGTTTCCCAGGGCTTGCAGTACAGCACAGGTCCTCTTAAGCAAGGAATGTTGCCCAGTCTGGCCAGGAGATAATTCTTCATGTGGAGAAGTCTCCGGAAGGGGAGTGTGCCAAGATGTAGTCCCCTCCAACTCCCCTGTGGGTGCCCAGTTCCCTTTCTCGGGCATTGATGACCGAGAAAACTGGCCCATTGTTTTCTACAACAGGACATGCCAATGCCAGGGTAACTTTATGGGCTACAACTGCGGTGAGTGCAGGTTTGGCTACACAGGACCAAACTGCACCGTTAGACGCAACATGATCAGAAAGGACATC…	n	7	Tazawa, Toyoshina, Azumino	36.3009	137.94	2020-05-15	####	This study
25402	n	TGATGAAACTTTGGCTCCCTCCTCGGAGTCTGCTTAATTGCCCAAATCGCCACCGGCTTATTCCTAGCCATGCATTACACAGCCGACACATCCCTTGCATTCTCATCTATTGCCCACATCTGTCGAGATGTTAATAACGGCTGACTCCTACGAAACCTTCACGCCAACGGCGCATCTTTTTTCTTTATCTGCATCTACTTCCACATTGGCCGGGGTCTTTACTATGGCTCCTACCTCTATAAAGAAACCTGAAACATTGGCGTCATTCTGTTGTTCTTAGTCATAGCCACCGCCTTTGTGGGCTATGTCCTCCCTTGAGGCCAAATATCTTTCTGAGGCGCCACAGTCATTACCAATCTCCTATCAGCCGCCCCCTACATCGGCCCAGACCTAGTTCAA…	n2	CTGAGGAGGATCACTAGGATGGAAAGTACTACAGTGCTTTTAGCAGCTAGCACCCTGCTCCTGGTACTTCATGCCTCCTACGGACAGTTTCCCAGGGCTTGCAGTACAGCACAGGTCCTCTTAAGCAAGGAATGTTGCCCAGTCTGGCCAGGAGATAATTCTTCATGTGGAGAAGTCTCCGGAAGGGGAGTGTGCCAAGATGTAGTCCCCTCCAACTCCCCTGTGGGTGCCCAGTTCCCTTTCTCGGGCATTGATGACCGAGAAAACTGGCCCATTGTTTTCTACAACAGGACATGCCAATGCCAGGGTAACTTTATGGGCTACAACTGCGGTGAGTGCAGGTTTGGCTACACAGGACCAAACTGCACCGTTAGACGCAACATGATCAGAAAGGACATC…	n/p	7	Tazawa, Toyoshina, Azumino	36.3009	137.94	2020-05-15	####	This study
26317	n	TGATGAAACTTTGGCTCCCTCCTCGGGGTCTGCTTAATTGCCCAAATCGTCACCGGCTTATTCCTAGCCATGCACTACACAGCCGACACATCCCTTGCGTTTTCATCCATTGCCCATATCTGCCGAGACGTTAATAACGGCTGACTCCTACGAAACCTTCATGCCAACGGCGCATCTTTCTTCTTCATCTGCATCTACTTCCACATTGGACGAGGCCTATACTACGGCTCCTACCTCTATAAAGAAACCTGAAACATTGGTGTTGTTCTACTACTCTTAGTCATAGCCACTGCCTTTGTAGGCTATGTCCTCCCCTGAGGCCAAATATCCTTCTGAGGCGCCACAGTCATTACTAATCTTCTATCAGCTGCCCCCTACATCGGCCCAGATCTAGTTCAA…	p1	CTGAGGAGGATCACTAGGATGGAAAGTACTACAGTGCTTTTAGCAGCTAGCACCCTGCTCCTGGTACTTCATGCCTCCTACGGACAGTTTCCCAGGGCTTGCAGTACAGCACAGGTCCTCTTAAGCAAGGAATGTTGCCCAGTCTGGCCAGGAGATAATTCTTCATGTGGAGAAGTCTCCGGAAGGGGAGTGTGCCAAGATGTAGTCCCCTCCAACTCCCCTGTGGGTGCCCAGTTCCCTTTCTCGGGCATTGATGACCGAGAAAACTGGCCCATTGTTTTCTACAACAGGACATGCCAATGCCAGGGTAACTTTATGGGCTACAACTGCGGTGAGTGCAGGTTTGGCTACACAGGACCAAACTGCACCGTTAGACGCAACATGATCAGAAAGGACATC…	n/p	7	Tazawa, Toyoshina, Azumino	36.3009	137.94	2020-06-23	####	This study
26318	n	TGATGAAACTTTGGCTCCCTCCTCGGAGTCTGCTTAATTGCCCAAATCGCCACCGGCTTATTCTTAGCCATGCATTACACAGCCGACACATCCCTTGCATTCTCATCTATTGCCCACATCTGTCGAGATGTTAATAACGGCTGACTCCTACGAAACCTTCACGCCAACGGCGCATCTTTTTTCTTTATCTGCATCTACTTCCACATTGGCCGGGGTCTTTACTATGGCTCCTACCTCTATAAAGAAACCTGAAACATTGGCGTCATTCTGTTGTTCTTAGTCATAGCCACCGCCTTTGTGGGCTATGTCCTCCCTTGAGGCCAAATATCTTTCTGAGGCGCCACAGTCATTACCAATCTCCTATCAGCCGCCCCCTACATCGGCCCAGACCTAGTTCAA…	n4	CTGAGGAGGATCACTAGGATGGAAAGTACTATAGTGCTTTTAGCAACTAGCACCCTGCTCCTGGTACTTCATGCCTCCTACGGACAGTTTCCCAGGGCTTGCAGTACAGCACAGGTCCTCTTAAGCAAGGAATGTTGCCCAGTCTGGCCAGGAGATAATTCTTCATGTGGAGAAGTCTCCGGAAGGGGAGTGTGCCAAGATGTAGTCCCCTCCAACTCCCCTGTGGGTGCCCAGTTCCCTTTCTCGGGCATTGATGACCGAGAAAACTGGCCCATTGTTTTCTACAACAGGACATGCCAATGCCAGGGTAACTTTATGGGCTACAACTGCGGTGAGTGCAGGTTTGGCTACACAGGACCAAACTGCACCGTTAGACGCAACATGATCAGAAAGGACATC…	n	7	Tazawa, Toyoshina, Azumino	36.3009	137.94	2020-06-23	####	This study
26631	n	TGATGAAACTTTGGCTCCCTCCTCGGAGTCTGCTTAATTGCCCAAATCGCCACCGGCTTATTCCTAGCCATGCATTACACAGCCGACACATCCCTTGCATTCTCATCTATTGCCCACATCTGTCGAGATGTTAATAACGGCTGACTCCTACGAAACCTTCACGCCAACGGCGCATCTTTTTTCTTTATCTGCATCTACTTCCACATTGGCCGGGGTCTTTACTATGGCTCCTACCTCTATAAAGAAACCTGAAACATTGGCGTCATTCTGTTGTTCTTAGTCATAGCCACCGCCTTTGTGGGCTATGTCCTCCCTTGAGGCCAAATATCTTTCTGAGGCGCCACAGTCATTACCAATCTCCTATCAGCCGCCCCCTACATCGGCCCAGACCTAGTTCAA…	n2	GAAAGTACTATAGTGCTTTTAGCAACTAGCACCCTGCTCCTGGTACTTCATGCCTCCTACGGACAGTTTCCCAGGGCTTGCAGTACAGCACAGGTCCTCTTAAGCAAGGAATGTTGCCCAGTCTGGCCAGGAGATAATTCTTCATGTGGAGAAGTCTCCGGAAGGGGAGTGTGCCAAGATGTAGTCCCCTCCAACTCCCCTGTGGGTGCCCAGTTCCCTTTCTCGGGCATTGATGACCGAGAAAACTGGCCCATTGTTTTCTACAACAGGACATGCCAATGCCAGGGTAACTTTATGGGCTACAACTGCGGTGAGTGCAGGTTTGGCTACACAGGACCAAACTGCACCGTTAGACGCAACATGATCAGAAAGGACATCTTCAGGATGACCACGGCTGAG…	n	7	Tazawa, Toyoshina, Azumino	36.3009	137.94	2020-05-29	####	This study
26632	n	TGATGAAACTTTGGCTCCCTCCTCGGAGTCTGCTTAATTGCCCAAATCGCCACCGGCTTATTCCTAGCCATGCATTACACAGCCGACACATCCCTTGCATTCTCATCTATTGCCCACATCTGTCGAGATGTTAATAACGGCTGACTCCTACGAAACCTTCACGCCAACGGCGCATCTTTTTTCTTTATCTGCATCTACTTCCACATTGGCCGGGGTCTTTACTATGGCTCCTACCTCTATAAAGAAACCTGAAACATTGGCGTCATTCTGTTGTTCTTAGTCATAGCCACCGCCTTTGTGGGCTATGTCCTCCCTTGAGGCCAAATATCTTTCTGAGGCGCCACAGTCATTACCAATCTCCTATCAGCCGCCCCCTACATCGGCCCAGACCTAGTTCAA…	n2	GAAAGTACTATAGTGCTTTTAGCAACTAGCACCCTGCTCCTGGTACTTCATGCCTCCTACGGACAGTTTCCCAGGGCTTGCAGTACAGCACAGGTCCTCTTAAGCAAGGAATGTTGCCCAGTCTGGCCAGGAGATAATTCTTCATGTGGAGAAGTCTCCGGAAGGGGAGTGTGCCAAGATGTAGTCCCCTCCAACTCCCCTGTGGGTGCCCAGTTCCCTTTCTCGGGCATTGATGACCGAGAAAACTGGCCCATTGTTTTCTACAACAGGACATGCCAATGCCAGGGTAACTTTATGGGCTACAACTGCGGTGAGTGCAGGTTTGGCTACACAGGACCAAACTGCACCGTTAGACGCAACATGATCAGAAAGGACATCTTCAGGATGACCACGGCTGAG…	n	7	Tazawa, Toyoshina, Azumino	36.3009	137.94	2020-05-29	####	This study
26633	n	TGATGAAACTTTGGCTCCCTCCTCGGAGTCTGCTTAATTGCCCAAATCGCCACCGGCTTATTCCTAGCCATGCATTACACAGCCGACACATCCCTTGCATTCTCATCTATTGCCCACATCTGTCGAGATGTTAATAACGGCTGACTCCTACGAAACCTTCACGCCAACGGCGCATCTTTTTTCTTTATCTGCATCTACTTCCACATTGGCCGGGGTCTTTACTATGGCTCCTACCTCTATAAAGAAACCTGAAACATTGGCGTCATTCTGTTGCTCTTAGTCATAGCCACCGCCTTTGTGGGCTATGTCCTCCCTTGAGGCCAAATATCTTTCTGAGGCGCCACAGTCATTACCAATCTCCTATCAGCCGCCCCCTACATCGGCCCAGACCTAGTTCAA…	n18	CTGAGGAGGATCACTAGGATGGAAAGTACTATAGTGCTTTTAGCAACTAGCACCCTGCTCCTGGTACTTCATGCCTCCTACGGACAGTTTCCCAGGGCTTGCAGTACAGCACAGGTCCTCTTAAGCAAGGAATGTTGCCCAGTCTGGCCAGGAGATAATTCTTCATGTGGAGAAGTCTCCGGAAGGGGAGTGTGCCAAGATGTAGTCCCCTCCAACTCCCCTGTGGGTGCCCAGTTCCCTTTCTCGGGCATTGATGACCGAGAAAACTGGCCCATTGTTTTCTACAACAGGACATGCCAATGCCAGGGTAACTTTATGGGCTACAACTGCGGTGAGTGCAGGTTTGGCTACACAGGACCAAACTGCACCGTTAGACGCAACATGATCAGAAAGGACATC…	n	7	Tazawa, Toyoshina, Azumino	36.3009	137.94	2020-05-29	####	This study
25913	p	TGATGAAACTTTGGCTCCCTCCTCGGGGTCTGCTTAATTGCCCAAATCGTCACCGGCTTATTCCTAGCCATGCACTACACAGCCGACACATCCCTTGCGTTTTCATCCATTGCCCATATCTGCCGAGACGTTAATAACGGCTGACTCCTACGAAACCTTCATGCCAACGGCGCATCTTTCTTCTTCATCTGCATCTACTTCCACATTGGACGAGGCCTATACTACGGCTCCTACCTCTATAAAGAAACCTGAAACATTGGTGTTGTTCTACTACTCTTAGTCATAGCCACTGCCTTTGTAGGCTATGTCCTCCCCTGAGGCCAAATATCCTTCTGAGGCGCCACAGTCATTACTAATCTTCTATCAGCTGCCCCCTACATCGGCCCAGATCTAGTTCAA…	p1	CTGAGGAGGATCGCTAGGATGGAAAGTACTACAGTGCTTTTAGCAGCTAGCACCCTGCTCCTGGTACTTCATGTCTCCTATGGACAGTTTCCCAGGGCTTGCAGTACAGCACAGGTCCTCTTAAGCAAGGAATGTTGCCCAGTCTGGCCAGGAGATAATTCTTCATGTGGAGAAGTCTCCGGAAGGGGAGTGTGCCAAGATGTAGTCCCCTCCAACTCGCCTGTGGGTGCCCAGTTCCCTTTCTCGGGCATTGATGACCGAGAAAACTGGCCCATTGTTTTCTACAACAGGACATGCCAATGCCAGGGTAACTTTATGGGCTACAACTGCGGTGAGTGCAGGTTTGGCTACACAGGACCAAACTGCACCGTTAGACGCAACATGATCAGAAAGGACATC…	n/p	8	Misato, Azumino	36.2747	137.889	2020-07-31	####	This study
25914	p	TGATGAAACTTTGGCTCCCTCCTCGGAGTCTGCTTAATTGCCCAAATCGCCACCGGCTTATTCCTAGCCATGCATTACACGGCCGACACATCCCTTGCATTCTCATCTATTGCCCACATCTGTCGAGATGTTAATAACGGCTGGCTCCTACGAAACCTTCACGCCAACGGCGCATCTTTTTTCTTTATCTGCATCTACTTCCACATTGGCCGGGGTCTTTACTATGGCTCCTACCTCTATAAAGAAACCTGAAACATTGGCGTCATTCTGTTGTTCTTAGTCATAGCCACCGCCTTTGTGGGCTATGTCCTCCCTTGAGGCCAAATATCTTTCTGAGGCGCCACAGTCATTACCAATCTCCTATCAGCCGCCCCCTACATCGGCCCAGACCTAGTTCAA…	n1	CTGRGGAGGATCRCTAGGATGGAAAGTACTACAGTGCTTTTAGCAGCTAGCACCCTGCTCCTGGTACTTCATGTCTCCTATGGACAGTTTCCCAGGGCTTGCAGTACAGCACAGGTCCTCTTAAGCAAGGAATGTTGCCCAGTCTGGCCAGGAGATAATTCTTCATGTGGAGAAGTCTCCGGAAGGGGAGTGTGCCAAGATGTAGTCCCCTCCAACTCGCCTGTGGGTGCCCAGTTCCCTTTCTCGGGCATTGATGACCGAGAAAACTGGCCCATTGTTTTCTACAACAGGACATGCCAATGCCAGGGTAACTTTATGGGCTACAACTGCGGTGAGTGCAGGTTTGGCTACACAGGACCAAACTGCACCGTTAGACGCAACATGATCAGAAAGGACWTC…	n/p	8	Misato, Azumino	36.2747	137.889	2020-07-31	####	This study
26285	n	TGATGAAACTTTGGCTCCCTCCTCGGAGTCTGCTTAATTGCCCAAATCGCCACCGGCTTATTCCTAGCCATGCATTACACAGCCGACACATCCCTTGCATTCTCATCTATTGCCCACATCTGTCGAGATGTTAATAACGGCTGACTCCTACGAAACCTTCACGCCAACGGCGCATCTTTTTTCTTTATCTGCATCTACTTCCACATTGGCCGGGGTCTTTACTATGGCTCCTACCTCTATAAAGAAACCTGAAACATTGGCGTCATTCTGTTGTTCTTAGTCATAGCCACCGCCTTTGTGGGCTATGTCCTCCCTTGAGGCCAAATATCTTTCTGAGGCGCCACAGTCATTACCAATCTCCTATCAGCCGCCCCCTACATCGGCCCAGACCTAGTTCAA…	n17	CTGAGGAGGATCACTAGGATGGAAAGTACTATAGTGCTTTTAGCAACTAGCACCCTGCTCCTGGTACTTCATGCCTCCTACGGACAGTTTCCCAGGGCTTGCAGTACAGCACAGGTCCTCTTAAGCAAGGAATGTTGCCCAGTCTGGCCAGGAGATAATTCTTCATGTGGAGAAGTCTCCGGAAGGGGAGTGTGCCAAGATGTAGTCCCCTCCAACTCCCCTGTGGGTGCCCAGTTCCCTTTCTCGGGCATTGATGACCGAGAAAACTGGCCCATTGTTTTCTACAACAGGACATGCCAATGCCAGGGTAACTTTATGGGCTACAACTGCGGTGAGTGCAGGTTTGGCTACACAGGACCAAACTGCACCGTTAGACGCAACATGATCAGAAAGGACATC…	n	8	Misato, Azumino	36.2747	137.889	2020-07-22	####	This study
26286	n	TGATGAAACTTTGGCTCCCTCCTCGGAGTCTGCTTAATTGCCCAAATCGCCACCGGCTTATTCCTAGCCATGCATTACACGGCCGACACATCCCTTGCATTCTCATCTATTGCCCACATCTGTCGAGATGTTAATAACGGCTGGCTCCTACGAAACCTTCACGCCAACGGCGCATCTTTTTTCTTTATCTGCATCTACTTCCACATTGGCCGGGGTCTTTACTATGGCTCCTACCTCTATAAAGAAACCTGAAACATTGGCGTCATTCTGTTGTTCTTAGTCATAGCCACCGCCTTTGTGGGCTATGTCCTCCCTTGAGGCCAAATATCTTTCTGAGGCGCCACAGTCATTACCAATCTCCTATCAGCCGCCCCCTACATCGGCCCAGACCTAGTTCAA…	n1	CTGAGGAGGATCACTAGGATGGAAAGTACTATAGTGCTTTTAGCAACTAGCACCCTGCTCCTGGTACTTCATGCCTCCTACGGACAGTTTCCCAGGGCTTGCAGTACAGCACAGGTCCTCTTAAGCAAGGAATGTTGCCCAGTCTGGCCAGGAGATAATTCTTCATGTGGAGAAGTCTCCGGAAGGGGAGTGTGCCAAGATGTAGTCCCCTCCAACTCCCCTGTGGGTGCCCAGTTCCCTTTCTCGGGCATTGATGACCGAGAAAACTGGCCCATTGTTTTCTACAACAGGACATGCCAATGCCAGGGTAACTTTATGGGCTACAACTGCGGTGAGTGCAGGTTTGGCTACACAGGACCAAACTGCACCGTTAGACGCAACATGATCAGAAAGGACATC…	n	8	Misato, Azumino	36.2747	137.889	2020-07-22	####	This study
26361	p	TGATGAAACTTTGGCTCCCTCCTCGGGGTCTGCTTAATTGCCCAAATCGTCACCGGCTTATTCCTAGCCATGCACTACACAGCCGACACATCCCTTGCGTTTTCATCCATTGCCCATATCTGCCGAGACGTTAATAACGGCTGACTCCTACGAAACCTTCATGCCAACGGCGCATCTTTCTTCTTCATCTGCATCTACTTCCACATTGGACGAGGCCTATACTACGGCTCCTACCTCTATAAAGAAACCTGAAACATTGGTGTTGTTCTACTACTCTTAGTCATAGCCACTGCCTTTGTAGGCTATGTCCTCCCCTGAGGCCAAATATCCTTCTGAGGCGCCACAGTCATTACTAATCTTCTATCAGCTGCCCCCTACATCGGCCCAGATCTAGTTCAA…	p1	CTGAGGAGGATCACTAGGATGGAAAGTACTATAGTGCTTTTAGCAACTAGCACCCTGCTCCTGGTACTTCATGCCTCCTACGGACAGTTTCCCAGGGCTTGCAGTACAGCACAGGTCCTCTTAAGCAAGGAATGTTGCCCAGTCTGGCCAGGAGATAATTCTTCATGTGGAGAAGTCTCCGGAAGGGGAGTGTGCCAAGATGTAGTCCCCTCCAACTCCCCTGTGGGTGCCCAGTTCCCTTTCTCGGGCATTGATGACCGAGAAAACTGGCCCATTGTTTTCTACAACAGGACATGCCAATGCCAGGGTAACTTTATGGGCTACAACTGCGGTGAGTGCAGGTTTGGCTACACAGGACCAAACTGCACCGTTAGACGCAACATGATCAGAAAGGACATC…	n	8	Misato, Azumino	36.2747	137.889	2020-07-31	####	This study
26362	p	TGATGAAACTTTGGCTCCCTCCTCGGGGTCTGCTTAATTGCCCAAATCGTCACCGGCTTATTCCTAGCCATGCACTACACAGCCGACACATCCCTTGCGTTTTCATCCATTGCCCATATCTGCCGAGACGTTAATAACGGCTGACTCCTACGAAACCTTCATGCCAACGGCGCATCTTTCTTCTTCATCTGCATCTACTTCCACATTGGACGAGGCCTATACTACGGCTCCTACCTCTATAAAGAAACCTGAAACATTGGTGTTGTTCTACTACTCTTAGTCATAGCCACTGCCTTTGTAGGCTATGTCCTCCCCTGAGGCCAAATATCCTTCTGAGGCGCCACAGTCATTACTAATCTTCTATCAGCTGCCCCCTACATCGGCCCAGATCTAGTTCAA…	p1	CTGARGAGGATCRCTAGGATGGAAAGTACTACAGTGCTTTTAGCAGCTAGCACCCTGCTCCTGGTACTTCATGTCTCCTATGGACAGTTTCCCAGGGCTTGCAGTACAGCACAGGTCCTCTTAAGCAAGGAATGTTGCCCAGTCTGGCCAGGAGATAATTCTTCATGTGGAGAAGTCTCCGGAAGGGGAGTGTGCCAAGATGTAGTCCCCTCCAACTCGCCTGTGGGTGCCCAGTTCCCTTTCTCGGGCATTGATGACCGAGAAAACTGGCCCATTGTTTTCTACAACAGGACATGCCAATGCCAGGGTAACTTTATGGGCTACAACTGCGGTGAGTGCAGGTTTGGCTACACAGGACCAAACTGCACCGTTAGACGCAACATGATCAGAAAGGACATC…	n/p	8	Misato, Azumino	36.2747	137.889	2020-07-31	####	This study
26595	p	TGATGAAACTTTGGCTCCCTCCTCGGGGTCTGCTTAATTGCCCAAATCGTCACCGGCTTATTCCTAGCCATGCACTACACAGCCGACACATCCCTTGCGTTTTCATCCATTGCCCATATCTGCCGAGACGTTAATAACGGCTGACTCCTACGAAACCTTCATGCCAACGGCGCATCTTTCTTCTTCATCTGCATCTACTTCCACATTGGACGAGGCCTATACTACGGCTCCTACCTCTATAAAGAAACCTGAAACATTGGTGTTGTTCTACTACTCTTAGTCATAGCCACTGCCTTTGTAGGCTATGTCCTCCCCTGAGGCCAAATATCCTTCTGAGGCGCCACAGTCATTACTAATCTTCTATCAGCTGCCCCCTACATCGGCCCAGATCTAGTTCAA…	p1	AGGATGGGAAGTACTACAGTGCTTTTAGCAGCTAGCACCCTGCTCCTGGTACTTCATGTCTCCTATGGACAGTTTCCCAGGGCTTGCAGTACAGCACAGGTCCTCTTAAGCAAGGAATGTTGCCCAGTCTGGCCAGGAGATAATTCTTCATGTGGAGAAGTCTCCGGAAGGGGAGTGTGCCAAGATGTAGTCCCCTCCAACTCGCCTGTGGGTGCCCAGTTCCCTTTCTCGGGCATTGATGACCGAGAAAACTGGCCCATTGTTTTCTACAACAGGACATGCCAATGCCAGGGTAACTTTATGGGCTACAACTGCGGTGAGTGCAGGTTTGGCTACACAGGACCAAACTGCACCGTTAGACGCAACATGATCAGAAAGGACATCTTCAGGATGACCACG…	n/p	8	Misato, Azumino	36.2747	137.889	2020-08-01	####	This study
26596	p	TGATGAAACTTTGGCTCCCTCCTCGGGGTCTGCTTAATTGCCCAAATCGTCACCGGCTTATTCCTAGCCATGCACTACACAGCCGACACATCCCTTGCGTTTTCATCCATTGCCCATATCTGCCGAGACGTTAATAACGGCTGACTCCTACGAAACCTTCATGCCAACGGCGCATCTTTCTTCTTCATCTGCATCTACTTCCACATTGGACGAGGCCTATACTACGGCTCCTACCTCTATAAAGAAACCTGAAACATTGGTGTTGTTCTACTACTCTTAGTCATAGCCACTGCCTTTGTAGGCTATGTCCTCCCCTGAGGCCAAATATCCTTCTGAGGCGCCACAGTCATTACTAATCTTCTATCAGCTGCCCCCTACATCGGCCCAGATCTAGTTCAA…	p1	CTGAGGAGGATCGCTAGGATGGAAAGTACTACAGTGCTTTTAGCAGCTAGCACCCTGCTCCTGGTACTTCATGTCTCCTATGGACAGTTTCCCAGGGCTTGCAGTACAGCACAGGTCCTCTTAAGCAAGGAATGTTGCCCAGTCTGGCCAGGAGATAATTCTTCATGTGGAGAAGTCTCCGGAAGGGGAGTGTGCCAAGATGTAGTCCCCTCCAACTCGCCTGTGGGTGCCCAGTTCCCTTTCTCGGGCATTGATGACCGAGAAAACTGGCCCATTGTTTTCTACAACAGGACATGCCAATGCCAGGGTAACTTTATGGGCTACAACTGCGGTGAGTGCAGGTTTGGCTACACAGGACCAAACTGCACCGTTAGACGCAACATGATCAGAAAGGACATC…	n/p	8	Misato, Azumino	36.2747	137.889	2020-08-01	####	This study
26597	p	TGATGAAACTTTGGCTCCCTCCTCGGGGTCTGCTTAATTGCCCAAATCGTCACCGGCTTATTCCTAGCCATGCACTACACAGCCGACACATCCCTTGCGTTTTCATCCATTGCCCATATCTGCCGAGACGTTAATAACGGCTGACTCCTACGAAACCTTCATGCCAACGGCGCATCTTTCTTCTTCATCTGCATCTACTTCCACATTGGACGAGGCCTATACTACGGCTCCTACCTCTATAAAGAAACCTGAAACATTGGTGTTGTTCTACTACTCTTAGTCATAGCCACTGCCTTTGTAGGCTATGTCCTCCCCTGAGGCCAAATATCCTTCTGAGGCGCCACAGTCATTACTAATCTTCTATCAGCTGCCCCCTACATCGGCCCAGATCTAGTTCAA…	p1	CTGAAGAGGATCACTAGGATGGAAAGTACTACAGTGCTTTTAGCAGCTAGCACCCTGCTCCTGGTACTTCATGTCTCCTATGGACAGTTTCCCAGGGCTTGCAGTACAGCACAGGTCCTCTTAAGCAAGGAATGTTGCCCAGTCTGGCCAGGAGATAATTCTTCATGTGGAGAAGTCTCCGGAAGGGGAGTGTGCCAAGATGTAGTCCCCTCCAACTCGCCTGTGGGTGCCCAGTTCCCTTTCTCGGGCATTGATGACCGAGAAAACTGGCCCATTGTTTTCTACAACAGGACATGCCAATGCCAGGGTAACTTTATGGGCTACAACTGCGGTGAGTGCAGGTTTGGCTACACAGGACCAAACTGCACCGTTAGACGCAACATGATCAGAAAGGACATC…	n/p	8	Misato, Azumino	36.2747	137.889	2020-08-01	####	This study
25911	p	TGATGAAACTTTGGCTCCCTCCTCGGGGTCTGCTTAATTGCCCAAATCGTCACCGGCTTATTCCTAGCCATGCACTACACAGCCGACACATCCCTTGCGTTTTCATCCATTGCCCATATCTGCCGAGACGTTAATAACGGCTGACTCCTACGAAACCTTCATGCCAACGGCGCATCTTTCTTCTTCATCTGCATCTACTTCCACATTGGACGAGGCCTATACTACGGCTCCTACCTCTATAAAGAAACCTGAAACATTGGTGTTGTTCTACTACTCTTAGTCATAGCCACTGCCTTTGTAGGCTATGTCCTCCCCTGAGGCCAAATATCCTTCTGAGGCGCCACAGTCATTACTAATCTTCTATCAGCTGCCCCCTACATCGGCCCAGATCTAGTTCAA…	p1	CTGARGAGGATCRCTAGGATGGAAAGTACTACAGTGCTTTTAGCAGCTAGCACCCTGCTCCTGGTACTTCATGTCTCCTATGGACAGTTTCCCAGGGCTTGCAGTACAGCACAGGTCCTCTTAAGCAAGGAATGTTGCCCAGTCTGGCCAGGAGATAATTCTTCATGTGGAGAAGTCTCCGGAAGGGGAGTGTGCCAAGATGTAGTCCCCTCCAACTCGCCTGTGGGTGCCCAGTTCCCTTTCTCGGGCATTGATGACCGAGAAAACTGGCCCATTGTTTTCTACAACAGGACATGCCAATGCCAGGGTAACTTTATGGGCTACAACTGCGGTGAGTGCAGGTTTGGCTACACAGGACCAAACTGCACCGTTAGACGCAACATGATCAGAAAGGACTTC…	n/p	9	Okada, Matsumoto	36.278	137.977	2020-07-22	####	This study
25912	p	TGATGAAACTTTGGCTCCCTCCTCGGGGTCTGCTTAATTGCCCAAATCGTCACCGGCTTATTCCTAGCCATGCACTACACAGCCGACACATCCCTTGCGTTTTCATCCATTGCCCATATCTGCCGAGACGTTAATAACGGCTGACTCCTACGAAACCTTCATGCCAACGGCGCATCTTTCTTCTTCATCTGCATCTACTTCCACATTGGACGAGGCCTATACTACGGCTCCTACCTCTATAAAGAAACCTGAAACATTGGTGTTGTTCTACTACTCTTAGTCATAGCCACTGCCTTTGTAGGCTATGTCCTCCCCTGAGGCCAAATATCCTTCTGAGGCGCCACAGTCATTACTAATCTTCTATCAGCTGCCCCCTACATCGGCCCAGATCTAGTTCAA…	p1	CTGARGAGGATCRCTAGGATGGAAAGTACTACAGTGCTTTTAGCAGCTAGCACCCTGCTCCTGGTACTTCATGTCTCCTATGGACAGTTTCCCAGGGCTTGCAGTACAGCACAGGTCCTCTTAAGCAAGGAATGTTGCCCAGTCTGGCCAGGAGATAATTCTTCATGTGGAGAAGTCTCCGGAAGGGGAGTGTGCCAAGATGTAGTCCCCTCCAACTCGCCTGTGGGTGCCCAGTTCCCTTTCTCGGGCATTGATGACCGAGAAAACTGGCCCATTGTTTTCTACAACAGGACATGCCAATGCCAGGGTAACTTTATGGGCTACAACTGCGGTGAGTGCAGGTTTGGCTACACAGGACCAAACTGCACCGTTAGACGCAACATGATCAGAAAGGACWTC…	n/p	9	Okada, Matsumoto	36.278	137.977	2020-07-22	####	This study
26287	p	TGATGAAACTTTGGCTCCCTCCTCGGGGTCTGCTTAATTGCCCAAATCGTCACCGGCTTATTCCTAGCCATGCACTACACAGCCGACACATCCCTTGCGTTTTCATCCATTGCCCATATCTGCCGAGACGTTAATAACGGCTGACTCCTACGAAACCTTCATGCCAACGGCGCATCTTTCTTCTTCATCTGCATCTACTTCCACATTGGACGAGGCCTATACTACGGCTCCTACCTCTATAAAGAAACCTGAAACATTGGTGTTGTTCTACTACTCTTAGTCATAGCCACTGCCTTTGTAGGCTATGTCCTCCCCTGAGGCCAAATATCCTTCTGAGGCGCCACAGTCATTACTAATCTTCTATCAGCTGCCCCCTACATCGGCCCAGATCTAGTTCAA…	p1	CTGAAGAGGATCACTAGGATGGAAAGTACTACAGTGCTTTTAGCAGCTAGCACCCTGCTCCTGGTACTTCATGTCTCCTATGGACAGTTTCCCAGGGCTTGCAGTACAGCACAGGTCCTCTTAAGCAAGGAATGTTGCCCAGTCTGGCCAGGAGATAATTCTTCATGTGGAGAAGTCTCCGGAAGGGGAGTGTGCCAAGATGTAGTCCCCTCCAACTCGCCTGTGGGTGCCCAGTTCCCTTTCTCGGGCATTGATGACCGAGAAAACTGGCCCATTGTTTTCTACAACAGGACATGCCAATGCCAGGGTAACTTTATGGGCTACAACTGCGGTGAGTGCAGGTTTGGCTACACAGGACCAAACTGCACCGTTAGACGCAACATGATCAGAAAGGACTTC…	p	9	Okada, Matsumoto	36.278	137.977	2020-08-03	####	This study
26288	p	TGATGAAACTTTGGCTCCCTCCTCGGGGTCTGCTTAATTGCCCAAATCGTCACCGGCTTATTCCTAGCCATGCACTACACAGCCGACACATCCCTTGCGTTTTCATCCATTGCCCATATCTGCCGAGACGTTAATAACGGCTGACTCCTACGAAACCTTCATGCCAACGGCGCATCTTTCTTCTTCATCTGCATCTACTTCCACATTGGACGAGGCCTATACTACGGCTCCTACCTCTATAAAGAAACCTGAAACATTGGTGTTGTTCTACTACTCTTAGTCATAGCCACTGCCTTTGTAGGCTATGTCCTCCCCTGAGGCCAAATATCCTTCTGAGGCGCCACAGTCATTACTAATCTTCTATCAGCTGCCCCCTACATCGGCCCAGATCTAGTTCAA…	p1	CTGAAGAGGATCACTAGGATGGAAAGTACTACAGTGCTTTTAGCAGCTAGCACCCTGCTCCTGGTACTTCATGTCTCCTATGGACAGTTTCCCAGGGCTTGCAGTACAGCACAGGTCCTCTTAAGCAAGGAATGTTGCCCAGTCTGGCCAGGAGATAATTCTTCATGTGGAGAAGTCTCCGGAAGGGGAGTGTGCCAAGATGTAGTCCCCTCCAACTCGCCTGTGGGTGCCCAGTTCCCTTTCTCGGGCATTGATGACCGAGAAAACTGGCCCATTGTTTTCTACAACAGGACATGCCAATGCCAGGGTAACTTTATGGGCTACAACTGCGGTGAGTGCAGGTTTGGCTACACAGGACCAAACTGCACCGTTAGACGCAACATGATCAGAAAGGACTTC…	p	9	Okada, Matsumoto	36.278	137.977	2020-08-03	####	This study
26363	p	TGATGAAACTTTGGCTCCCTCCTCGGGGTCTGCTTAATTGCCCAAATCGTCACCGGCTTATTCCTAGCCATGCACTACACAGCCGACACATCCCTTGCGTTTTCATCCATTGCCCATATCTGCCGAGACGTTAATAACGGCTGACTCCTACGAAACCTTCATGCCAACGGCGCATCTTTCTTCTTCATCTGCATCTACTTCCACATTGGACGAGGCCTATACTACGGCTCCTACCTCTATAAAGAAACCTGAAACATTGGTGTTGTTCTACTACTCTTAGTCATAGCCACTGCCTTTGTAGGCTATGTCCTCCCCTGAGGCCAAATATCCTTCTGAGGCGCCACAGTCATTACTAATCTTCTATCAGCTGCCCCCTACATCGGCCCAGATCTAGTTCAA…	p1	CTGARGAGGATCACTAGGATGGAAAGTACTACAGTGCTTTTAGCAGCTAGCACCCTGCTCCTGGTACTTCATGTCTCCTATGGACAGTTTCCCAGGGCTTGCAGTACAGCACAGGTCCTCTTAAGCAAGGAATGTTGCCCAGTCTGGCCAGGAGATAATTCTTCATGTGGAGAAGTCTCCGGAAGGGGAGTGTGCCAAGATGTAGTCCCCTCCAACTCGCCTGTGGGTGCCCAGTTCCCTTTCTCGGGCATTGATGACCGAGAAAACTGGCCCATTGTTTTCTACAACAGGACATGCCAATGCCAGGGTAACTTTATGGGCTACAACTGCGGTGAGTGCAGGTTTGGCTACACAGGACCAAACTGCACCGTTAGACGCAACATGATCAGAAAGGACWTC…	n/p	9	Okada, Matsumoto	36.278	137.977	2020-08-03	####	This study
26364	p	TGATGAAACTTTGGCTCCCTCCTCGGGGTCTGCTTAATTGCCCAAATCGTCACCGGCTTATTCCTAGCCATGCACTACACAGCCGACACATCCCTTGCGTTTTCATCCATTGCCCATATCTGCCGAGACGTTAATAACGGCTGACTCCTACGAAACCTTCATGCCAACGGCGCATCTTTCTTCTTCATCTGCATCTACTTCCACATTGGACGAGGCCTATACTACGGCTCCTACCTCTATAAAGAAACCTGAAACATTGGTGTTGTTCTACTACTCTTAGTCATAGCCACTGCCTTTGTAGGCTATGTCCTCCCCTGAGGCCAAATATCCTTCTGAGGCGCCACAGTCATTACTAATCTTCTATCAGCTGCCCCCTACATCGGCCCAGATCTAGTTCAA…	p1	CTGAGGAGGATCGCTAGGATGGAAAGTACTACAGTGCTTTTAGCAGCTAGCACCCTGCTCCTGGTACTTCATGTCTCCTATGGACAGTTTCCCAGGGCTTGCAGTACAGCACAGGTCCTCTTAAGCAAGGAATGTTGCCCAGTCTGGCCAGGAGATAATTCTTCATGTGGAGAAGTCTCCGGAAGGGGAGTGTGCCAAGATGTAGTCCCCTCCAACTCGCCTGTGGGTGCCCAGTTCCCTTTCTCGGGCATTGATGACCGAGAAAACTGGCCCATTGTTTTCTACAACAGGACATGCCAATGCCAGGGTAACTTTATGGGCTACAACTGCGGTGAGTGCAGGTTTGGCTACACAGGACCAAACTGCACCGTTAGACGCAACATGATCAGAAAGGACWTC…	n/p	9	Okada, Matsumoto	36.278	137.977	2020-08-03	####	This study
26598	p	TGATGAAACTTTGGCTCCCTCCTCGGGGTCTGCTTAATTGCCCAAATCGTCACCGGCTTATTCCTAGCCATGCACTACACAGCCGACACATCCCTTGCGTTTTCATCCATTGCCCATATCTGCCGAGACGTTAATAACGGCTGACTCCTACGAAACCTTCATGCCAACGGCGCATCTTTCTTCTTCATCTGCATCTACTTCCACATTGGACGAGGCCTATACTACGGCTCCTACCTCTATAAAGAAACCTGAAACATTGGTGTTGTTCTACTACTCTTAGTCATAGCCACTGCCTTTGTAGGCTATGTCCTCCCCTGAGGCCAAATATCCTTCTGAGGCGCCACAGTCATTACTAATCTTCTATCAGCTGCCCCCTACATCGGCCCAGATCTAGTTCAA…	p1	CTGAAGAGGATCACTAGGATGGAAAGTACTACAGTGCTTTTAGCAGCTAGCACCCTGCTCCTGGTACTTCATGTCTCCTATGGACAGTTTCCCAGGGCTTGCAGTACAGCACAGGTCCTCTTAAGCAAGGAATGTTGCCCAGTCTGGCCAGGAGATAATTCTTCATGTGGAGAAGTCTCCGGAAGGGGAGTGTGCCAAGATGTAGTCCCCTCCAACTCGCCTGTGGGTGCCCAGTTCCCTTTCTCGGGCATTGATGACCGAGAAAACTGGCCCATTGTTTTCTACAACAGGACATGCCAATGCCAGGGTAACTTTATGGGCTACAACTGCGGTGAGTGCAGGTTTGGCTACACAGGACCAAACTGCACCGTTAGACGCAACATGATCAGAAAGGACTTC…	p	9	Okada, Matsumoto	36.278	137.977	2020-08-04	####	This study
26599	p	TGATGAAACTTTGGCTCCCTCCTCGGGGTCTGCTTAATTGCCCAAATCGTCACCGGCTTATTCCTAGCCATGCACTACACAGCCGACACATCCCTTGCGTTTTCATCCATTGCCCATATCTGCCGAGACGTTAATAACGGCTGACTCCTACGAAACCTTCATGCCAACGGCGCATCTTTCTTCTTCATCTGCATCTACTTCCACATTGGACGAGGCCTATACTACGGCTCCTACCTCTATAAAGAAACCTGAAACATTGGTGTTGTTCTACTACTCTTAGTCATAGCCACTGCCTTTGTAGGCTATGTCCTCCCCTGAGGCCAAATATCCTTCTGAGGCGCCACAGTCATTACTAATCTTCTATCAGCTGCCCCCTACATCGGCCCAGATCTAGTTCAA…	p1	CTGAAGAGGATCACTAGGATGGAAAGTACTACAGTGCTTTTAGCAGCTAGCACCCTGCTCCTGGTACTTCATGTCTCCTATGGACAGTTTCCCAGGGCTTGCAGTACAGCACAGGTCCTCTTAAGCAAGGAATGTTGCCCAGTCTGGCCAGGAGATAATTCTTCATGTGGAGAAGTCTCCGGAAGGGGAGTGTGCCAAGATGTAGTCCCCTCCAACTCGCCTGTGGGTGCCCAGTTCCCTTTCTCGGGCATTGATGACCGAGAAAACTGGCCCATTGTTTTCTACAACAGGACATGCCAATGCCAGGGTAACTTTATGGGCTACAACTGCGGTGAGTGCAGGTTTGGCTACACAGGACCAAACTGCACCGTTAGACGCAACATGATCAGAAAGGACTTC…	p	9	Okada, Matsumoto	36.278	137.977	2020-08-04	####	This study
26600	p	TGATGAAACTTTGGCTCCCTCCTCGGGGTCTGCTTAATTGCCCAAATCGTCACCGGCTTATTCCTAGCCATGCACTACACAGCCGACACATCCCTTGCGTTTTCATCCATTGCCCATATCTGCCGAGACGTTAATAACGGCTGACTCCTACGAAACCTTCATGCCAACGGCGCATCTTTCTTCTTCATCTGCATCTACTTCCACATTGGACGAGGCCTATACTACGGCTCCTACCTCTATAAAGAAACCTGAAACATTGGTGTTGTTCTACTACTCTTAGTCATAGCCACTGCCTTTGTAGGCTATGTCCTCCCCTGAGGCCAAATATCCTTCTGAGGCGCCACAGTCATTACTAATCTTCTATCAGCTGCCCCCTACATCGGCCCAGATCTAGTTCAA…	p1	CTGAAGAGGATCACTAGGATGGAAAGTACTACAGTGCTTTTAGCAGCTAGCACCCTGCTCCTGGTACTTCATGTCTCCTATGGACAGTTTCCCAGGGCTTGCAGTACAGCACAGGTCCTCTTAAGCAAGGAATGTTGCCCAGTCTGGCCAGGAGATAATTCTTCATGTGGAGAAGTCTCCGGAAGGGGAGTGTGCCAAGATGTAGTCCCCTCCAACTCGCCTGTGGGTGCCCAGTTCCCTTTCTCGGGCATTGATGACCGAGAAAACTGGCCCATTGTTTTCTACAACAGGACATGCCAATGCCAGGGTAACTTTATGGGCTACAACTGCGGTGAGTGCAGGTTTGGCTACACAGGACCAAACTGCACCGTTAGACGCAACATGATCAGAAAGGACTTC…	p	9	Okada, Matsumoto	36.278	137.977	2020-08-04	####	This study
26601	p	TGATGAAACTTTGGCTCCCTCCTCGGGGTCTGCTTAATTGCCCAAATCGTCACCGGCTTATTCCTAGCCATGCACTACACAGCCGACACATCCCTTGCGTTTTCATCCATTGCCCATATCTGCCGAGACGTTAATAACGGCTGACTCCTACGAAACCTTCATGCCAACGGCGCATCTTTCTTCTTCATCTGCATCTACTTCCACATTGGACGAGGCCTATACTACGGCTCCTACCTCTATAAAGAAACCTGAAACATTGGTGTTGTTCTACTACTCTTAGTCATAGCCACTGCCTTTGTAGGCTATGTCCTCCCCTGAGGCCAAATATCCTTCTGAGGCGCCACAGTCATTACTAATCTTCTATCAGCTGCCCCCTACATCGGCCCAGATCTAGTTCAA…	p1	CTGAAGAGGATCACTAGGATGGAAAGTACTACAGTGCTTTTAGCAGCTAGCACCCTGCTCCTGGTACTTCATGTCTCCTATGGACAGTTTCCCAGGGCTTGCAGTACAGCACAGGTCCTCTTAAGCAAGGAATGTTGCCCAGTCTGGCCAGGAGATAATTCTTCATGTGGAGAAGTCTCCGGAAGGGGAGTGTGCCAAGATGTAGTCCCCTCCAACTCGCCTGTGGGTGCCCAGTTCCCTTTCTCGGGCATTGATGACCGAGAAAACTGGCCCATTGTTTTCTACAACAGGACATGCCAATGCCAGGGTAACTTTATGGGCTACAACTGCGGTGAGTGCAGGTTTGGCTACACAGGACCAAACTGCACCGTTAGACGCAACATGATCAGAAAGGACTTC…	p	9	Okada, Matsumoto	36.278	137.977	2020-08-04	####	This study
26602	p	TGATGAAACTTTGGCTCCCTCCTCGGGGTCTGCTTAATTGCCCAAATCGTCACCGGCTTATTCCTAGCCATGCACTACACAGCCGACACATCCCTTGCGTTTTCATCCATTGCCCATATCTGCCGAGACGTTAATAACGGCTGACTCCTACGAAACCTTCATGCCAACGGCGCATCTTTCTTCTTCATCTGCATCTACTTCCACATTGGACGAGGCCTATACTACGGCTCCTACCTCTATAAAGAAACCTGAAACATTGGTGTTGTTCTACTACTCTTAGTCATAGCCACTGCCTTTGTAGGCTATGTCCTCCCCTGAGGCCAAATATCCTTCTGAGGCGCCACAGTCATTACTAATCTTCTATCAGCTGCCCCCTACATCGGCCCAGATCTAGTTCAA…	p1	CTGAAGAGGATCACTAGGATGGAAAGTACTACAGTGCTTTTAGCAGCTAGCACCCTGCTCCTGGTACTTCATGTCTCCTATGGACAGTTTCCCAGGGCTTGCAGTACAGCACAGGTCCTCTTAAGCAAGGAATGTTGCCCAGTCTGGCCAGGAGATAATTCTTCATGTGGAGAAGTCTCCGGAAGGGGAGTGTGCCAAGATGTAGTCCCCTCCAACTCGCCTGTGGGTGCCCAGTTCCCTTTCTCGGGCATTGATGACCGAGAAAACTGGCCCATTGTTTTCTACAACAGGACATGCCAATGCCAGGGTAACTTTATGGGCTACAACTGCGGTGAGTGCAGGTTTGGCTACACAGGACCAAACTGCACCGTTAGACGCAACATGATCAGAAAGGACTTC…	p	9	Okada, Matsumoto	36.278	137.977	2020-08-04	####	This study
26645	p	TGATGAAACTTTGGCTCCCTCCTCGGGGTCTGCTTAATTGCCCAAATCGTCACCGGCTTATTCCTAGCCATGCACTACACAGCCGACACATCCCTTGCGTTTTCATCCATTGCCCATATCTGCCGAGACGTTAATAACGGCTGACTCCTACGAAACCTTCATGCCAACGGCGCATCTTTCTTCTTCATCTGCATCTACTTCCACATTGGACGAGGCCTATACTACGGCTCCTACCTCTATAAAGAAACCTGAAACATTGGTGTTGTTCTACTACTCTTAGTCATAGCCACTGCCTTTGTAGGCTATGTCCTCCCCTGAGGCCAAATATCCTTCTGAGGCGCCACAGTCATTACTAATCTTCTATCAGCTGCCCCCTACATCGGCCCAGATCTAGTTCAA…	p1	CTGARGAGGATCRCTAGGATGGAAAGTACTACAGTGCTTTTAGCAGCTAGCACCCTGCTCCTGGTACTTCATGTCTCCTATGGACAGTTTCCCAGGGCTTGCAGTACAGCACAGGTCCTCTTAAGCAAGGAATGTTGCCCAGTCTGGCCAGGAGATAATTCTTCATGTGGAGAAGTCTCCGGAAGGGGAGTGTGCCAAGATGTAGTCCCCTCCAACTCGCCTGTGGGTGCCCAGTTCCCTTTCTCGGGCATTGATGACCGAGAAAACTGGCCCATTGTTTTCTACAACAGGACATGCCAATGCCAGGGTAACTTTATGGGCTACAACTGCGGTGAGTGCAGGTTTGGCTACACAGGACCAAACTGCACCGTTAGACGCAACATGATCAGAAAGGACWTC…	n/p	9	Okada, Matsumoto	36.278	137.977	2020-08-04	####	This study
25975	n	TGATGAAACTTTGGCTCCCTCCTCGGAGTCTGCTTAATTGCCCAAATCGCCACCGGCTTATTCCTAGCCATGCATTACACGGCCGACACATCCCTTGCATTCTCATCTATTGCCCACATCTGTCGAGATGTTAATAACGGCTGGCTCCTACGAAACCTTCACGCCAACGGCGCATCTTTTTTCTTTATCTGCATCTACTTCCACATTGGCCGGGGTCTTTACTATGGCTCCTACCTCTATAAAGAAACCTGAAACATTGGCGTCATTCTGTTGTTCTTAGTCATAGCCACCGCCTTTGTGGGCTATGTCCTCCCTTGAGGCCAAATATCTTTCTGAGGCGCCACAGTCATTACCAATCTCCTATCAGCCGCCCCCTACATCGGCCCAGACCTAGTTCAA…	n1	CTGAGGAGGATCACTAGGATGGAAAGTACTATAGTGCTTTTAGCAACTAGCACCCTGCTCCTGGTACTTCATGCCTCCTACGGACAGTTTCCCAGGGCTTGCAGTACAGCACAGGTCCTCTTAAGCAAGGAATGTTGCCCAGTCTGGCCAGGAGATAATTCTTCATGTGGAGAAGTCTCCGGAAGGGGAGTGTGCCAAGATGTAGTCCCCTCCAACTCCCCTGTGGGTGCCCAGTTCCCTTTCTCGGGCATTGATGACCGAGAAAACTGGCCCATTGTTTTCTACAACAGGACATGCCAATGCCAGGGTAACTTTATGGGCTACAACTGCGGTGAGTGCAGGTTTGGCTACACAGGACCAAACTGCACCGTTAGACGCAACATGATCAGAAAGGACATC…	n	10	Hata, Matsumoto	36.2103	137.867	2020-09-12	####	This study
25976	n	TGATGAAACTTTGGCTCCCTCCTCGGAGTCTGCTTAATTGCCCAAATCGCCACCGGCTTATTCCTAGCCATGCATTACACGGCCGACACATCCCTTGCATTCTCATCTATTGCCCACATCTGTCGAGATGTTAATAACGGCTGGCTCCTACGAAACCTTCACGCCAACGGCGCATCTTTTTTCTTTATCTGCATCTACTTCCACATTGGCCGGGGTCTTTACTATGGCTCCTACCTCTATAAAGAAACCTGAAACATTGGCGTCATTCTGTTGTTCTTAGTCATAGCCACCGCCTTTGTGGGCTATGTCCTCCCTTGAGGCCAAATATCTTTCTGAGGCGCCACAGTCATTACCAATCTCCTATCAGCCGCCCCCTACATCGGCCCAGACCTAGTTCAA…	n1	CTGAGGAGGATCACTAGGATGGAAAGTACTATAGTGCTTTTAGCAACTAGCACCCTGCTCCTGGTACTTCATGCCTCCTACGGACAGTTTCCCAGGGCTTGCAGTACAGCACAGGTCCTCTTAAGCAAGGAATGTTGCCCAGTCTGGCCAGGAGATAATTCTTCATGTGGAGAAGTCTCCGGAAGGGGAGTGTGCCAAGATGTAGTCCCCTCCAACTCCCCTGTGGGTGCCCAGTTCCCTTTCTCGGGCATTGATGACCGAGAAAACTGGCCCATTGTTTTCTACAACAGGACATGCCAATGCCAGGGTAACTTTATGGGCTACAACTGCGGTGAGTGCAGGTTTGGCTACACAGGACCAAACTGCACCGTTAGACGCAACATGATCAGAAAGGACATC…	n	10	Hata, Matsumoto	36.2103	137.867	2020-09-12	####	This study
26203	n	TGATGAAACTTTGGCTCCCTCCTCGGGGTCTGCTTAATTGCCCAAATCGTCACCGGCTTATTCCTAGCCATGCACTACACAGCCGACACATCCCTTGCGTTTTCATCCATTGCCCATATCTGCCGAGACGTTAATAACGGCTGACTCCTACGAAACCTTCATGCCAACGGCGCATCTTTCTTCTTCATCTGCATCTACTTCCACATTGGACGAGGCCTATACTACGGCTCCTACCTCTATAAAGAAACCTGAAACATTGGTGTTGTTCTACTACTCTTAGTCATAGCCACTGCCTTTGTAGGCTATGTCCTCCCCTGAGGCCAAATATCCTTCTGAGGCGCCACAGTCATTACTAATCTTCTATCAGCTGCCCCCTACATCGGCCCAGATCTAGTTCAA…	p1	GGAAAGTACTATAGTGCTTTTAGCAACTAGCACCCTGCTCCTGGTACTTCATGCCTCCTACGGACAGTTTCCCAGGGCTTGCAGTACAGCACAGGTCCTCTTAAGCAAGGAATGTTGCCCAGTCTGGCCAGGAGATAATTCTTCATGTGGAGAAGTCTCCGGAAGGGGAGTGTGCCAAGATGTAGTCCCCTCCAACTCCCCTGTGGGTGCCCAGTTCCCTTTCTCGGGCATTGATGACCGAGAAAACTGGCCCATTGTTTTCTACAACAGGACATGCCAATGCCAGGGTAACTTTATGGGCTACAACTGCGGTGAGTGCAGGTTTGGCTACACAGGACCAAACTGCACCGTTAGACGCAACATGATCAGAAAGGACATCTTCAGGATGACCACGGCTGA…	n/p	10	Hata, Matsumoto	36.2103	137.867	2020-09-12	####	This study
26204	n	TGATGAAACTTTGGCTCCCTCCTCGGAGTCTGCTTAATTGCCCAAATCGCCACCGGCTTATTCCTAGCCATGCATTACACGGCCGACACATCCCTTGCATTCTCATCTATTGCCCACATCTGTCGAGATGTTAATAACGGCTGGCTCCTACGAAACCTTCACGCCAACGGCGCATCTTTTTTCTTTATCTGCATCTACTTCCACATTGGCCGGGGTCTTTACTATGGCTCCTACCTCTATAAAGAAACCTGAAACATTGGCGTCATTCTGTTGTTCTTAGTCATAGCCACCGCCTTTGTGGGCTATGTCCTCCCTTGAGGCCAAATATCTTTCTGAGGCGCCACAGTCATTACCAATCTCCTATCAGCCGCCCCCTACATCGGCCCAGACCTAGTTCAA…	n1	AAGTACTATAGTGCTTTTAGCAACTAGCACCCTGCTCCTGGTACTTCATGCCTCCTACGGACAGTTTCCCAGGGCTTGCAGTACAGCACAGGTCCTCTTAAGCAAGGAATGTTGCCCAGTCTGGCCAGGAGATAATTCTTCATGTGGAGAAGTCTCCGGAAGGGGAGTGTGCCAAGATGTAGTCCCCTCCAACTCCCCTGTGGGTGCCCAGTTCCCTTTCTCGGGCATTGATGACCGAGAAAACTGGCCCATTGTTTTCTACAACAGGACATGCCAATGCCAGGGTAACTTTATGGGCTACAACTGCGGTGAGTGCAGGTTTGGCTACACAGGACCAAACTGCACCGTTAGACGCAACATGATCAGAAAGGACATCTTCAGGATGACCACGGCTGAGAA…	n	10	Hata, Matsumoto	36.2103	137.867	2020-09-12	####	This study
26003	n	TGATGAAACTTTGGCTCCCTCCTCGGAGTCTGCTTAATTGCCCAAATCGCCACCGGCTTATTCCTAGCCATGCATTACACGGCCGACACATCCCTTGCATTCTCATCTATTGCCCACATCTGTCGAGATGTTAATAACGGCTGGCTCCTACGAAACCTTCACGCCAACGGCGCATCTTTTTTCTTTATCTGCATCTACTTCCACATTGGCCGGGGTCTTTACTATGGCTCCTACCTCTATAAAGAAACCTGAAACATTGGCGTCATTCTGTTGTTCTTAGTCATAGCCACCGCCTTTGTGGGCTATGTCCTCCCTTGAGGCCAAATATCTTTCTGAGGCGCCACAGTCATTACCAATCTCCTATCAGCCGCCCCCTACATCGGCCCAGACCTAGTTCAA…	n1	CTGAGGAGGATCACTAGGATGGAAAGTACTATAGTGCTTTTAGCAACTAGCACCCTGCTCCTGGTACTTCATGCCTCCTACGGACAGTTTCCCAGGGCTTGCAGTACAGCACAGGTCCTCTTAAGCAAGGAATGTTGCCCAGTCTGGCCAGGAGATAATTCTTCATGTGGAGAAGTCTCCGGAAGGGGAGTGTGCCAAGATGTAGTCCCCTCCAACTCCCCTGTGGGTGCCCAGTTCCCTTTCTCGGGCATTGATGACCGAGAAAACTGGCCCATTGTTTTCTACAACAGGACATGCCAATGCCAGGGTAACTTTATGGGCTACAACTGCGGTGAGTGCAGGTTTGGCTACACAGGACCAAACTGCACCGTTAGACGCAACATGATCAGAAAGGACATC…	n	11	Wada, Matsumoto	36.2077	137.922	2020-07-09	####	This study
26004	n	TGATGAAACTTTGGCTCCCTCCTCGGAGTCTGCTTAATTGCCCAAATCGCCACCGGCTTATTCCTAGCCATGCATTACACGGCCGACACATCCCTTGCATTCTCATCTATTGCCCACATCTGTCGAGATGTTAATAACGGCTGGCTCCTACGAAACCTTCACGCCAACGGCGCATCTTTTTTCTTTATCTGCATCTACTTCCACATTGGCCGGGGTCTTTACTATGGCTCCTACCTCTATAAAGAAACCTGAAACATTGGCGTCATTCTGTTGTTCTTAGTCATAGCCACCGCCTTTGTGGGCTATGTCCTCCCTTGAGGCCAAATATCTTTCTGAGGCGCCACAGTCATTACCAATCTCCTATCAGCCGCCCCCTACATCGGCCCAGACCTAGTTCAA…	n1	CTGAGGAGGATCACTAGGATGGAAAGTACTATAGTGCTTTTAGCAACTAGCACCCTGCTCCTGGTACTTCATGCCTCCTACGGACAGTTTCCCAGGGCTTGCAGTACAGCACAGGTCCTCTTAAGCAAGGAATGTTGCCCAGTCTGGCCAGGAGATAATTCTTCATGTGGAGAAGTCTCCGGAAGGGGAGTGTGCCAAGATGTAGTCCCCTCCAACTCCCCTGTGGGTGCCCAGTTCCCTTTCTCGGGCATTGATGACCGAGAAAACTGGCCCATTGTTTTCTACAACAGGACATGCCAATGCCAGGGTAACTTTATGGGCTACAACTGCGGTGAGTGCAGGTTTGGCTACACAGGACCAAACTGCACCGTTAGACGCAACATGATCAGAAAGGACATC…	n	11	Wada, Matsumoto	36.2077	137.922	2020-07-09	####	This study
26095	n	TGATGAAACTTTGGCTCCCTCCTCGGAGTCTGCTTAATTGCCCAAATCGCCACCGGCTTATTCCTAGCCATGCATTACACGGCCGACACATCCCTTGCATTCTCATCTATTGCCCACATCTGTCGAGATGTTAATAACGGCTGGCTCCTACGAAACCTTCACGCCAACGGCGCATCTTTTTTCTTTATCTGCATCTACTTCCACATTGGCCGGGGTCTTTACTATGGCTCCTACCTCTATAAAGAAACCTGAAACATTGGCGTCATTCTGTTGTTCTTAGTCATAGCCACCGCCTTTGTGGGCTATGTCCTCCCTTGAGGCCAAATATCTTTCTGAGGCGCCACAGTCATTACCAATCTCCTATCAGCCGCCCCCTACATCGGCCCAGACCTAGTTCAA…	n1	GTACTATAGTGCTTTTAGCAACTAGCACCCTGCTCCTGGTACTTCATGCCTCCTACGGACAGTTTCCCAGGGCTTGCAGTACAGCACAGGTCCTCTTAAGCAAGGAATGTTGCCCAGTCTGGCCAGGAGATAATTCTTCATGTGGAGAAGTCTCCGGAAGGGGAGTGTGCCAAGATGTAGTCCCCTCCAACTCCCCTGTGGGTGCCCAGTTCCCTTTCTCGGGCATTGATGACCGAGAAAACTGGCCCATTGTTTTCTACAACAGGACATGCCAATGCCAGGGTAACTTTATGGGCTACAACTGCGGTGAGTGCAGGTTTGGCTACACAGGACCAAACTGCACCGTTAGACGCAACATGATCAGAAAGGACATCTTCAGGATGACCACGGCTGAGAAGG…	n	11	Wada, Matsumoto	36.2077	137.922	2020-07-09	####	This study
26096	n	TGATGAAACTTTGGCTCCCTCCTCGGAGTCTGCTTAATTGCCCAAATCGCCACCGGCTTATTCCTAGCCATGCATTACACGGCCGACACATCCCTTGCATTCTCATCTATTGCCCACATCTGTCGAGATGTTAATAACGGCTGGCTCCTACGAAACCTTCACGCCAACGGCGCATCTTTTTTCTTTATCTGCATCTACTTCCACATTGGCCGGGGTCTTTACTATGGCTCCTACCTCTATAAAGAAACCTGAAACATTGGCGTCATTCTGTTGTTCTTAGTCATAGCCACCGCCTTTGTGGGCTATGTCCTCCCTTGAGGCCAAATATCTTTCTGAGGCGCCACAGTCATTACCAATCTCCTATCAGCCGCCCCCTACATCGGCCCAGACCTAGTTCAA…	n1	CTGAGGAGGATCACTAGGATGGAAAGTACTATAGTGCTTTTAGCAACTAGCACCCTGCTCCTGGTACTTCATGCCTCCTACGGACAGTTTCCCAGGGCTTGCAGTACAGCACAGGTCCTCTTAAGCAAGGAATGTTGCCCAGTCTGGCCAGGAGATAATTCTTCATGTGGAGAAGTCTCCGGAAGGGGAGTGTGCCAAGATGTAGTCCCCTCCAACTCCCCTGTGGGTGCCCAGTTCCCTTTCTCGGGCATTGATGACCGAGAAAACTGGCCCATTGTTTTCTACAACAGGACATGCCAATGCCAGGGTAACTTTATGGGCTACAACTGCGGTGAGTGCAGGTTTGGCTACACAGGACCAAACTGCACCGTTAGACGCAACATGATCAGAAAGGACATC…	n	11	Wada, Matsumoto	36.2077	137.922	2020-07-09	####	This study
26432	n	TGATGAAACTTTGGCTCCCTCCTCGGAGTCTGCTTAATTGCCCAAATCGCCACCGGCTTATTCCTAGCCATGCATTACACGGCCGACACATCCCTTGCATTCTCATCTATTGCCCACATCTGTCGAGATGTTAATAACGGCTGGCTCCTACGAAACCTTCACGCCAACGGCGCATCTTTTTTCTTTATCTGCATCTACTTCCACATTGGCCGGGGTCTTTACTATGGCTCCTACCTCTATAAAGAAACCTGAAACATTGGCGTCATTCTGTTGTTCTTAGTCATAGCCACCGCCTTTGTGGGCTATGTCCTCCCTTGAGGCCAAATATCTTTCTGAGGCGCCACAGTCATTACCAATCTCCTATCAGCCGCCCCCTACATCGGCCCAGACCTAGTTCAA…	n1	CTGAGGAGGATCACTAGGATGGAAAGTACTATAGTGCTTTTAGCAACTAGCACCCTGCTCCTGGTACTTCATGCCTCCTACGGACAGTTTCCCAGGGCTTGCAGTACAGCACAGGTCCTCTTAAGCAAGGAATGTTGCCCAGTCTGGCCAGGAGATAATTCTTCATGTGGAGAAGTCTCCGGAAGGGGAGTGTGCCAAGATGTAGTCCCCTCCAACTCCCCTGTGGGTGCCCAGTTCCCTTTCTCGGGCATTGATGACCGAGAAAACTGGCCCATTGTTTTCTACAACAGGACATGCCAATGCCAGGGTAACTTTATGGGCTACAACTGCGGTGAGTGCAGGTTTGGCTACACAGGACCAAACTGCACCGTTAGACGCAACATGATCAGAAAGGACATC…	n	11	Wada, Matsumoto	36.2077	137.922	2020-07-10	####	This study
26433	n	TGATGAAACTTTGGCTCCCTCCTCGGAGTCTGCTTAATTGCCCAAATCGCCACCGGCTTATTCCTAGCCATGCATTACACGGCCGACACATCCCTTGCATTCTCATCTATTGCCCACATCTGTCGAGATGTTAATAACGGCTGGCTCCTACGAAACCTTCACGCCAACGGCGCATCTTTTTTCTTTATCTGCATCTACTTCCACATTGGCCGGGGTCTTTACTATGGCTCCTACCTCTATAAAGAAACCTGAAACATTGGCGTCATTCTGTTGTTCTTAGTCATAGCCACCGCCTTTGTGGGCTATGTCCTCCCTTGAGGCCAAATATCTTTCTGAGGCGCCACAGTCATTACCAATCTCCTATCAGCCGCCCCCTACATCGGCCCAGACCTAGTTCAA…	n1	CTGAGGAGGATCACTAGGATGGAAAGTACTATAGTGCTTTTAGCAACTAGCACCCTGCTCCTGGTACTTCATGCCTCCTACGGACAGTTTCCCAGGGCTTGCAGTACAGCACAGGTCCTCTTAAGCAAGGAATGTTGCCCAGTCTGGCCAGGAGATAATTCTTCATGTGGAGAAGTCTCCGGAAGGGGAGTGTGCCAAGATGTAGTCCCCTCCAACTCCCCTGTGGGTGCCCAGTTCCCTTTCTCGGGCATTGATGACCGAGAAAACTGGCCCATTGTTTTCTACAACAGGACATGCCAATGCCAGGGTAACTTTATGGGCTACAACTGCGGTGAGTGCAGGTTTGGCTACACAGGACCAAACTGCACCGTTAGACGCAACATGATCAGAAAGGACATC…	n	11	Wada, Matsumoto	36.2077	137.922	2020-07-10	####	This study
26649	n	TGATGAAACTTTGGCTCCCTCCTCGGAGTCTGCTTAATTGCCCAAATCGCCACCGGCTTATTCCTAGCCATGCATTACACGGCCGACACATCCCTTGCATTCTCATCTATTGCCCACATCTGTCGAGATGTTAATAACGGCTGGCTCCTACGAAACCTTCACGCCAACGGCGCATCTTTTTTCTTTATCTGCATCTACTTCCACATTGGCCGGGGTCTTTACTATGGCTCCTACCTCTATAAAGAAACCTGAAACATTGGCGTCATTCTGTTGTTCTTAGTCATAGCCACCGCCTTTGTGGGCTATGTCCTCCCTTGAGGCCAAATATCTTTCTGAGGCGCCACAGTCATTACCAATCTCCTATCAGCCGCCCCCTACATCGGCCCAGACCTAGTTCAA…	n1	CTGAGGAGGATCACTAGGATGGAAAGTACTATAGTGCTTTTAGCAACTAGCACCCTGCTCCTGGTACTTCATGCCTCCTACGGACAGTTTCCCAGGGCTTGCAGTACAGCACAGGTCCTCTTAAGCAAGGAATGTTGCCCAGTCTGGCCAGGAGATAATTCTTCATGTGGAGAAGTCTCCGGAAGGGGAGTGTGCCAAGATGTAGTCCCCTCCAACTCCCCTGTGGGTGCCCAGTTCCCTTTCTCGGGCATTGATGACCGAGAAAACTGGCCCATTGTTTTCTACAACAGGACATGCCAATGCCAGGGTAACTTTATGGGCTACAACTGCGGTGAGTGCAGGTTTGGCTACACAGGACCAAACTGCACCGTTAGACGCAACATGATCAGAAAGGACATC…	n	11	Wada, Matsumoto	36.2077	137.922	2020-07-10	####	This study
26650	n	TGATGAAACTTTGGCTCCCTCCTCGGAGTCTGCTTAATTGCCCAAATCGCCACCGGCTTATTCCTAGCCATGCATTACACGGCCGACACATCCCTTGCATTCTCATCTATTGCCCACATCTGTCGAGATGTTAATAACGGCTGGCTCCTACGAAACCTTCACGCCAACGGCGCATCTTTTTTCTTTATCTGCATCTACTTCCACATTGGCCGGGGTCTTTACTATGGCTCCTACCTCTATAAAGAAACCTGAAACATTGGCGTCATTCTGTTGTTCTTAGTCATAGCCACCGCCTTTGTGGGCTATGTCCTCCCTTGAGGCCAAATATCTTTCTGAGGCGCCACAGTCATTACCAATCTCCTATCAGCCGCCCCCTACATCGGCCCAGACCTAGTTCAA…	n1	CTGAGGAGGATCACTAGGATGGAAAGTACTATAGTGCTTTTAGCAACTAGCACCCTGCTCCTGGTACTTCATGCCTCCTACGGACAGTTTCCCAGGGCTTGCAGTACAGCACAGGTCCTCTTAAGCAAGGAATGTTGCCCAGTCTGGCCAGGAGATAATTCTTCATGTGGAGAAGTCTCCGGAAGGGGAGTGTGCCAAGATGTAGTCCCCTCCAACTCCCCTGTGGGTGCCCAGTTCCCTTTCTCGGGCATTGATGACCGAGAAAACTGGCCCATTGTTTTCTACAACAGGACATGCCAATGCCAGGGTAACTTTATGGGCTACAACTGCGGTGAGTGCAGGTTTGGCTACACAGGACCAAACTGCACCGTTAGACGCAACATGATCAGAAAGGACATC…	n	11	Wada, Matsumoto	36.2077	137.922	2020-07-10	####	This study
25977	p	TGATGAAACTTTGGCTCCCTCCTCGGGGTCTGCTTAATTGCCCAAATCGTCACCGGCTTATTCCTAGCCATGCACTACACAGCCGACACATCCCTTGCGTTTTCATCCATTGCCCATATCTGCCGAGACGTTAATAACGGCTGACTCCTACGAAACCTTCATGCCAACGGCGCATCTTTCTTCTTCATCTGCATCTACTTCCACATTGGACGAGGCCTATACTACGGCTCCTACCTCTATAAAGAAACCTGAAACATTGGTGTTGTTCTACTACTCTTAGTCATAGCCACTGCCTTTGTAGGCTATGTCCTCCCCTGAGGCCAAATATCCTTCTGAGGCGCCACAGTCATTACTAATCTTCTATCAGCTGCCCCCTACATCGGCCCAGATCTAGTTCAA…	p1	CTGAGGAGGATCRCTAGGATGGAAAGTACTACAGTGCTTTTAGCAGCTAGCACCCTGCTCCTGGTACTTCATGTCTCCTATGGACAGTTTCCCAGGGCTTGCAGTACAGCACAGGTCCTCTTAAGCAAGGAATGTTGCCCAGTCTGGCCAGGAGATAATTCTTCATGTGGAGAAGTCTCCGGAAGGGGAGTGTGCCAAGATGTAGTCCCCTCCAACTCGCCTGTGGGTGCCCAGTTCCCTTTCTCGGGCATTGATGACCGAGAAAACTGGCCCATTGTTTTCTACAACAGGACATGCCAATGCCAGGGTAACTTTATGGGCTACAACTGCGGTGAGTGCAGGTTTGGCTACACAGGACCAAACTGCACCGTTAGACGCAACATGATCAGAAAGGACWTC…	n/p	12	Kanda, Matsumoto	36.2131	137.985	2020-08-03	####	This study
25978	p	TGATGAAACTTTGGCTCCCTCCTCGGAGTCTGCTTAATTGCCCAAATCGCCACCGGCTTATTCCTAGCCATGCATTACACGGCCGACACATCCCTTGCATTCTCATCTATTGCCCACATCTGTCGAGATGTTAATAACGGCTGGCTCCTACGAAACCTTCACGCCAACGGCGCATCTTTTTTCTTTATCTGCATCTACTTCCACATTGGCCGGGGTCTTTACTATGGCTCCTACCTCTATAAAGAAACCTGAAACATTGGCGTCATTCTGTTGTTCTTAGTCATAGCCACCGCCTTTGTGGGCTATGTCCTCCCTTGAGGCCAAATATCTTTCTGAGGCGCCACAGTCATTACCAATCTCCTATCAGCCGCCCCCTACATCGGCCCAGACCTAGTTCAA…	n1	CTGAGGAGGATCACTAGGATGGAAAGTACTAYAGTGCTTTTAGCARCTAGCACCCTGCTCCTGGTACTTCATGCCTCCTACGGACAGTTTCCCAGGGCTTGCAGTACAGCACAGGTCCTCTTAAGCAAGGAATGTTGCCCAGTCTGGCCAGGAGATAATTCTTCATGTGGAGAAGTCTCCGGAAGGGGAGTGTGCCAAGATGTAGTCCCCTCCAACTCCCCTGTGGGTGCCCAGTTCCCTTTCTCGGGCATTGATGACCGAGAAAACTGGCCCATTGTTTTCTACAACAGGACATGCCAATGCCAGGGTAACTTTATGGGCTACAACTGCGGTGAGTGCAGGTTTGGCTACACAGGACCAAACTGCACCGTTAGACGCAACATGATCAGAAAGGACATC…	n/p	12	Kanda, Matsumoto	36.2131	137.985	2020-08-03	####	This study
26093	n	TGATGAAACTTTGGCTCCCTCCTCGGAGTCTGCTTAATTGCCCAAATCGCCACCGGCTTATTCCTAGCCATGCATTACACGGCCGACACATCCCTTGCATTCTCATCTATTGCCCACATCTGTCGAGATGTTAATAACGGCTGGCTCCTACGAAACCTTCACGCCAACGGCGCATCTTTTTTCTTTATCTGCATCTACTTCCACATTGGCCGGGGTCTTTACTATGGCTCCTACCTCTATAAAGAAACCTGAAACATTGGCGTCATTCTGTTGTTCTTAGTCATAGCCACCGCCTTTGTGGGCTATGTCCTCCCTTGAGGCCAAATATCTTTCTGAGGCGCCACAGTCATTACCAATCTCCTATCAGCCGCCCCCTACATCGGCCCAGACCTAGTTCAA…	n1	CTGAGGAGGATCACTAGGATGGAAAGTACTATAGTGCTTTTAGCAACTAGCACCCTGCTCCTGGTACTTCATGCCTCCTACGGACAGTTTCCCAGGGCTTGCAGTACAGCACAGGTCCTCTTAAGCAAGGAATGTTGCCCAGTCTGGCCAGGAGATAATTCTTCATGTGGAGAAGTCTCCGGAAGGGGAGTGTGCCAAGATGTAGTCCCCTCCAACTCCCCTGTGGGTGCCCAGTTCCCTTTCTCGGGCATTGATGACCGAGAAAACTGGCCCATTGTTTTCTACAACAGGACATGCCAATGCCAGGGTAACTTTATGGGCTACAACTGCGGTGAGTGCAGGTTTGGCTACACAGGACCAAACTGCACCGTTAGACGCAACATGATCAGAAAGGACATC…	n	12	Kanda, Matsumoto	36.2131	137.985	2020-07-09	####	This study
26094	n	TGATGAAACTTTGGCTCCCTCCTCGGAGTCTGCTTAATTGCCCAAATCGCCACCGGCTTATTCCTAGCCATGCATTACACGGCCGACACATCCCTTGCATTCTCATCTATTGCCCACATCTGTCGAGATGTTAATAACGGCTGGCTCCTACGAAACCTTCACGCCAACGGCGCATCTTTTTTCTTTATCTGCATCTACTTCCACATTGGCCGGGGTCTTTACTATGGCTCCTACCTCTATAAAGAAACCTGAAACATTGGCGTCATTCTGTTGTTCTTAGTCATAGCCACCGCCTTTGTGGGCTATGTCCTCCCTTGAGGCCAAATATCTTTCTGAGGCGCCACAGTCATTACCAATCTCCTATCAGCCGCCCCCTACATCGGCCCAGACCTAGTTCAA…	n1	CTGAGGAGGATCACTAGGATGGAAAGTACTAYAGTGCTTTTAGCAACTAGCACCCTGCTCCTGGTACTTCATGCCTCCTACGGACAGTTTCCCAGGGCTTGCAGTACAGCACAGGTCCTCTTAAGCAAGGAATGTTGCCCAGTCTGGCCAGGAGATAATTCTTCATGTGGAGAAGTCTCCGGAAGGGGAGTGTGCCAAGATGTAGTCCCCTCCAACTCCCCTGTGGGTGCCCAGTTCCCTTTCTCGGGCATTGATGACCGAGAAAACTGGCCCATTGTTTTCTACAACAGGACATGCCAATGCCAGGGTAACTTTATGGGCTACAACTGCGGTGAGTGCAGGTTTGGCTACACAGGACCAAACTGCACCGTTAGACGCAACATGATCAGAAAGGACATC…	n/p	12	Kanda, Matsumoto	36.2131	137.985	2020-07-09	####	This study
26313	n	TGATGAAACTTTGGCTCCCTCCTCGGAGTCTGCTTAATTGCCCAAATCGCCACCGGCTTATTCCTAGCCATGCATTACACGGCCGACACATCCCTTGCATTCTCATCTATTGCCCACATCTGTCGAGATGTTAATAACGGCTGGCTCCTACGAAACCTTCACGCCAACGGCGCATCTTTTTTCTTTATCTGCATCTACTTCCACATTGGCCGGGGTCTTTACTATGGCTCCTACCTCTATAAAGAAACCTGAAACATTGGCGTCATTCTGTTGTTCTTAGTCATAGCCACCGCCTTTGTGGGCTATGTCCTCCCTTGAGGCCAAATATCTTTCTGAGGCGCCACAGTCATTACCAATCTCCTATCAGCCGCCCCCTACATCGGCCCAGACCTAGTTCAA…	n1	CTGAGGAGGATCACTAGGATGGAAAGTACTATAGTGCTTTTAGCAACTAGCACCCTGCTCCTGGTACTTCATGCCTCCTACGGACAGTTTCCCAGGGCTTGCAGTACAGCACAGGTCCTCTTAAGCAAGGAATGTTGCCCAGTCTGGCCAGGAGATAATTCTTCATGTGGAGAAGTCTCCGGAAGGGGAGTGTGCCAAGATGTAGTCCCCTCCAACTCCCCTGTGGGTGCCCAGTTCCCTTTCTCGGGCATTGATGACCGAGAAAACTGGCCCATTGTTTTCTACAACAGGACATGCCAATGCCAGGGTAACTTTATGGGCTACAACTGCGGTGAGTGCAGGTTTGGCTACACAGGACCAAACTGCACCGTTAGACGCAACATGATCAGAAAGGACATC…	n	12	Kanda, Matsumoto	36.2131	137.985	2020-07-09	####	This study
26314	p	TGATGAAACTTTGGCTCCCTCCTCGGAGTCTGCTTAATTGCCCAAATCGCCACCGGCTTATTCCTAGCCATGCATTACACGGCCGACACATCCCTTGCATTCTCATCTATTGCCCACATCTGTCGAGATGTTAATAACGGCTGGCTCCTACGAAACCTTCACGCCAACGGCGCATCTTTTTTCTTTATCTGCATCTACTTCCACATTGGCCGGGGTCTTTACTATGGCTCCTACCTCTATAAAGAAACCTGAAACATTGGCGTCATTCTGTTGTTCTTAGTCATAGCCACCGCCTTTGTGGGCTATGTCCTCCCTTGAGGCCAAATATCTTTCTGAGGCGCCACAGTCATTACCAATCTCCTATCAGCCGCCCCCTACATCGGCCCAGACCTAGTTCAA…	n1	CTGARGAGGATCACTAGGATGGAAAGTACTACAGTGCTTTTAGCAGCTAGCACCCTGCTCCTGGTACTTCATGYCTCCTAYGGACAGTTTCCCAGGGCTTGCAGTACAGCACAGGTCCTCTTAAGCAAGGAATGTTGCCCAGTCTGGCCAGGAGATAATTCTTCATGTGGAGAAGTCTCCGGAAGGGGAGTGTGCCAAGATGTAGTCCCCTCCAACTCSCCTGTGGGTGCCCAGTTCCCTTTCTCGGGCATTGATGACCGAGAAAACTGGCCCATTGTTTTCTACAACAGGACATGCCAATGCCAGGGTAACTTTATGGGCTACAACTGCGGTGAGTGCAGGTTTGGCTACACAGGACCAAACTGCACCGTTAGACGCAACATGATCAGAAAGGACATC…	n/p	12	Kanda, Matsumoto	36.2131	137.985	2020-07-09	####	This study
26449	n	TGATGAAACTTTGGCTCCCTCCTCGGAGTCTGCTTAATTGCCCAAATCGCCACCGGCTTATTCCTAGCCATGCATTACACGGCCGACACATCCCTTGCATTCTCATCTATTGCCCACATCTGTCGAGATGTTAATAACGGCTGGCTCCTACGAAACCTTCACGCCAACGGCGCATCTTTTTTCTTTATCTGCATCTACTTCCACATTGGCCGGGGTCTTTACTATGGCTCCTACCTCTATAAAGAAACCTGAAACATTGGCGTCATTCTGTTGTTCTTAGTCATAGCCACCGCCTTTGTGGGCTATGTCCTCCCTTGAGGCCAAATATCTTTCTGAGGCGCCACAGTCATTACCAATCTCCTATCAGCCGCCCCCTACATCGGCCCAGACCTAGTTCAA…	n1	CTGAGGAGGATCACTAGGATGGAAAGTACTATAGTGCTTTTAGCAACTAGCACCCTGCTCCTGGTACTTCATGCCTCCTACGGACAGTTTCCCAGGGCTTGCAGTACAGCACAGGTCCTCTTAAGCAAGGAATGTTGCCCAGTCTGGCCAGGAGATAATTCTTCATGTGGAGAAGTCTCCGGAAGGGGAGTGTGCCAAGATGTAGTCCCCTCCAACTCCCCTGTGGGTGCCCAGTTCCCTTTCTCGGGCATTGATGACCGAGAAAACTGGCCCATTGTTTTCTACAACAGGACATGCCAATGCCAGGGTAACTTTATGGGCTACAACTGCGGTGAGTGCAGGTTTGGCTACACAGGACCAAACTGCACCGTTAGACGCAACATGATCAGAAAGGACATC…	n	12	Kanda, Matsumoto	36.2131	137.985	2020-09-07	####	This study
26450	p	TGATGAAACTTTGGCTCCCTCCTCGGGGTCTGCTTAATTGCCCAAATCGTCACCGGCTTATTCCTAGCCATGCACTACACAGCCGACACATCCCTTGCGTTTTCATCCATTGCCCATATCTGCCGAGACGTTAATAACGGCTGACTCCTACGAAACCTTCATGCCAACGGCGCATCTTTCTTCTTCATCTGCATCTACTTCCACATTGGACGAGGCCTATACTACGGCTCCTACCTCTATAAAGAAACCTGAAACATTGGTGTTGTTCTACTACTCTTAGTCATAGCCACTGCCTTTGTAGGCTATGTCCTCCCCTGAGGCCAAATATCCTTCTGAGGCGCCACAGTCATTACTAATCTTCTATCAGCTGCCCCCTACATCGGCCCAGATCTAGTTCAA…	p1	CTGAGGAGGATCACTAGGATGGAAAGTACTACAGTGCTTTTAGCAGCTAGCACCCTGCTCCTGGTACTTCATGTCTCCTATGGACAGTTTCCCAGGGCTTGCAGTACAGCACAGGTCCTCTTAAGCAAGGAATGTTGCCCAGTCTGGCCAGGAGATAATTCTTCATGTGGAGAAGTCTCCGGAAGGGGAGTGTGCCAAGATGTAGTCCCCTCCAACTCGCCTGTGGGTGCCCAGTTCCCTTTCTCGGGCATTGATGACCGAGAAAACTGGCCCATTGTTTTCTACAACAGGACATGCCAATGCCAGGGTAACTTTATGGGCTACAACTGCGGTGAGTGCAGGTTTGGCTACACAGGACCAAACTGCACCGTTAGACGCAACATGATCAGAAAGGACWTC…	n/p	12	Kanda, Matsumoto	36.2131	137.985	2020-09-07	####	This study
26627	n	TGATGAAACTTTGGCTCCCTCCTCGGAGTCTGCTTAATTGCCCAAATCGCCACCGGCTTATTCCTAGCCATGCATTACACGGCCGACACATCCCTTGCATTCTCATCTATTGCCCACATCTGTCGAGATGTTAATAACGGCTGGCTCCTACGAAACCTTCACGCCAACGGCGCATCTTTTTTCTTTATCTGCATCTACTTCCACATTGGCCGGGGTCTTTACTATGGCTCCTACCTCTATAAAGAAACCTGAAACATTGGCGTCATTCTGTTGTTCTTAGTCATAGCCACCGCCTTTGTGGGCTATGTCCTCCCTTGAGGCCAAATATCTTTCTGAGGCGCCACAGTCATTACCAATCTCCTATCAGCCGCCCCCTACATCGGCCCAGACCTAGTTCAA…	n1	AGTACTACAGTGCTTTTAGCAGCTAGCACCCTGCTCCTGGTACTTCATGYCTCCTAYGGACAGTTTCCCAGGGCTTGCAGTACAGCACAGGTCCTCTTAAGCAAGGAATGTTGCCCAGTCTGGCCAGGAGATAATTCTTCATGTGGAGAAGTCTCCGGAAGGGGAGTGTGCCAAGATGTAGTCCCCTCCAACTCSCCTGTGGGTGCCCAGTTCCCTTTCTCGGGCATTGATGACCGAGAAAACTGGCCCATTGTTTTCTACAACAGGACATGCCAATGCCAGGGTAACTTTATGGGCTACAACTGCGGTGAGTGCAGGTTTGGCTACACAGGACCAAACTGCACCGTTAGACGCAACATGATCAGAAAGGACATCTTCAGGATGACCACGGCTGAGAAG…	n/p	12	Kanda, Matsumoto	36.2131	137.985	2020-09-07	####	This study
26628	n	TGATGAAACTTTGGCTCCCTCCTCGGGGTCTGCTTAATTGCCCAAATCGTCACCGGCTTATTCCTAGCCATGCACTACACAGCCGACACATCCCTTGCGTTTTCATCCATTGCCCATATCTGCCGAGACGTTAATAACGGCTGACTCCTACGAAACCTTCATGCCAACGGCGCATCTTTCTTCTTCATCTGCATCTACTTCCACATTGGACGAGGCCTATACTACGGCTCCTACCTCTATAAAGAAACCTGAAACATTGGTGTTGTTCTACTACTCTTAGTCATAGCCACTGCCTTTGTAGGCTATGTCCTCCCCTGAGGCCAAATATCCTTCTGAGGCGCCACAGTCATTACTAATCTTCTATCAGCTGCCCCCTACATCGGCCCAGATCTAGTTCAA…	p1	CTGARGAGGATCACTAGGATGGAAAGTACTAYAGTGCTTTTAGCARCTAGCACCCTGCTCCTGGTACTTCATGYCTCCTAYGGACAGTTTCCCAGGGCTTGCAGTACAGCACAGGTCCTCTTAAGCAAGGAATGTTGCCCAGTCTGGCCAGGAGATAATTCTTCATGTGGAGAAGTCTCCGGAAGGGGAGTGTGCCAAGATGTAGTCCCCTCCAACTCSCCTGTGGGTGCCCAGTTCCCTTTCTCGGGCATTGATGACCGAGAAAACTGGCCCATTGTTTTCTACAACAGGACATGCCAATGCCAGGGTAACTTTATGGGCTACAACTGCGGTGAGTGCAGGTTTGGCTACACAGGACCAAACTGCACCGTTAGACGCAACATGATCAGAAAGGACATC…	n/p	12	Kanda, Matsumoto	36.2131	137.985	2020-09-07	####	This study
26679	n	TGATGAAACTTTGGCTCCCTCCTCGGAGTCTGCTTAATTGCCCAAATCGCCACCGGCTTATTCCTAGCCATGCATTACACGGCCGACACATCCCTTGCATTCTCATCTATTGCCCACATCTGTCGAGATGTTAATAACGGCTGGCTCCTACGAAACCTTCACGCCAACGGCGCATCTTTTTTCTTTATCTGCATCTACTTCCACATTGGCCGGGGTCTTTACTATGGCTCCTACCTCTATAAAGAAACCTGAAACATTGGCGTCATTCTGTTGTTCTTAGTCATAGCCACCGCCTTTGTGGGCTATGTCCTCCCTTGAGGCCAAATATCTTTCTGAGGCGCCACAGTCATTACCAATCTCCTATCAGCCGCCCCCTACATCGGCCCAGACCTAGTTCAA…	n1	CTGAGGAGGATCACTAGGATGGAAAGTACTATAGTGCTTTTAGCAACTAGCACCCTGCTCCTGGTACTTCATGCCTCCTACGGACAGTTTCCCAGGGCTTGCAGTACAGCACAGGTCCTCTTAAGCAAGGAATGTTGCCCAGTCTGGCCAGGAGATAATTCTTCATGTGGAGAAGTCTCCGGAAGGGGAGTGTGCCAAGATGTAGTCCCCTCCAACTCCCCTGTGGGTGCCCAGTTCCCTTTCTCGGGCATTGATGACCGAGAAAACTGGCCCATTGTTTTCTACAACAGGACATGCCAATGCCAGGGTAACTTTATGGGCTACAACTGCGGTGAGTGCACGTTTGGCTACACAGGACCAAACTGCACCGTTAGACGCAACATGATCAGAAAGGACATC…	n	12	Kanda, Matsumoto	36.2131	137.985	2020-08-04	####	This study
26680	n	TGATGAAACTTTGGCTCCCTCCTCGGAGTCTGCTTAATTGCCCAAATCGCCACCGGCTTATTCCTAGCCATGCATTACACGGCCGACACATCCCTTGCATTCTCATCTATTGCCCACATCTGTCGAGATGTTAATAACGGCTGGCTCCTACGAAACCTTCACGCCAACGGCGCATCTTTTTTCTTTATCTGCATCTACTTCCACATTGGCCGGGGTCTTTACTATGGCTCCTACCTCTATAAAGAAACCTGAAACATTGGCGTCATTCTGTTGTTCTTAGTCATAGCCACCGCCTTTGTGGGCTATGTCCTCCCTTGAGGCCAAATATCTTTCTGAGGCGCCACAGTCATTACCAATCTCCTATCAGCCGCCCCCTACATCGGCCCAGACCTAGTTCAA…	n1	CTGAGGAGGATCACTAGGATGGAAAGTACTATAGTGCTTTTAGCAACTAGCACCCTGCTCCTGGTACTTCATGCCTCCTACGGACAGTTTCCCAGGGCTTGCAGTACAGCACAGGTCCTCTTAAGCAAGGAATGTTGCCCAGTCTGGCCAGGAGATAATTCTTCATGTGGAGAAGTCTCCGGAAGGGGAGTGTGCCAAGATGTAGTCCCCTCCAACTCCCCTGTGGGTGCCCAGTTCCCTTTCTCGGGCATTGATGACCGAGAAAACTGGCCCATTGTTTTCTACAACAGGACATGCCAATGCCAGGGTAACTTTATGGGCTACAACTGCGGTGAGTGCAGGTTTGGCTACACAGGACCAAACTGCACCGTTAGACGCAACATGATCAGAAAGGACATC…	n	12	Kanda, Matsumoto	36.2131	137.985	2020-08-04	####	This study
26007	n	TGATGAAACTTTGGCTCCCTCCTCGGAGTCTGCTTAATTGCCCAAATCGCCACCGGCTTATTCCTAGCCATGCATTACACAGCCGACACATCCCTTGCATTCTCATCTATTGCCCACATCTGTCGAGATGTTAATAACGGCTGACTCCTACGAAACCTTCACGCCAACGGCGCATCTTTTTTCTTTATCTGCATCTACTTCCACATTGGCCGGGGTCTTTACTATGGCTCCTACCTCTATAAAGAAACCTGAAACATTGGCGTCATTCTGTTGTTCTTAGTCATAGCCACCGCCTTTGTGGGCTATGTCCTCCCTTGAGGCCAAATATCTTTCTGAGGCGCCACAGTCATTACCAATCTCCTATCAGCCGCCCCCTACATCGGCCCAGACCTAGTTCAA…	n2	CTGAGGAGGATCACTAGGATGGAAAGTACTATAGTGCTTTTAGCAACTAGCACCCTGCTCCTGGTACTTCATGCCTCCTACGGACAGTTTCCCAGGGCTTGCAGTACAGCACAGGTCCTCTTAAGCAAGGAATGTTGCCCAGTCTGGCCAGGAGATAATTCTTCATGTGGAGAAGTCTCCGGAAGGGGAGTGTGCCAAGATGTAGTCCCCTCCAACTCCCCTGTGGGTGCCCAGTTCCCTTTCTCGGGCATTGATGACCGAGAAAACTGGCCCATTGTTTTCTACAACAGGACATGCCAATGCCAGGGTAACTTTATGGGCTACAACTGCGGTGAGTGCAGGTTTGGCTACACAGGACCAAACTGCACCGTTAGACGCAACATGATCAGAAAGGACATC…	n	13	Seba, Shiojiri	36.1123	137.922	2020-09-07	####	This study
26008	n	TGATGAAACTTTGGCTCCCTCCTCGGAGTCTGCTTAATTGCCCAAATCGCCACCGGCTTATTCCTAGCCATGCATTACACAGCCGACACATCCCTTGCATTCTCATCTATTGCCCACATCTGTCGAGATGTTAATAACGGCTGACTCCTACGAAACCTTCACGCCAACGGCGCATCTTTTTTCTTTATCTGCATCTACTTCCACATTGGCCGGGGTCTTTACTATGGCTCCTACCTCTATAAAGAAACCTGAAACATTGGCGTCATTCTGTTGTTCTTAGTCATAGCCACCGCCTTTGTGGGCTATGTCCTCCCTTGAGGCCAAATATCTTTCTGAGGCGCCACAGTCATTACCAATCTCCTATCAGCCGCCCCCTACATCGGCCCAGACCTAGTTCAA…	n2	CTGAGGAGGATCACTAGGATGGAAAGTACTATAGTGCTTTTAGCAACTAGCACCCTGCTCCTGGTACTTCATGCCTCCTACGGACAGTTTCCCAGGGCTTGCAGTACAGCACAGGTCCTCTTAAGCAAGGAATGTTGCCCAGTCTGGCCAGGAGATAATTCTTCATGTGGAGAAGTCTCCGGAAGGGGAGTGTGCCAAGATGTAGTCCCCTCCAACTCCCCTGTGGGTGCCCAGTTCCCTTTCTCGGGCATTGATGACCGAGAAAACTGGCCCATTGTTTTCTACAACAGGACATGCCAATGCCAGGGTAACTTTATGGGCTACAACTGCGGTGAGTGCAGGTTTGGCTACACAGGACCAAACTGCACCGTTAGACGCAACATGATCAGAAAGGACATC…	n	13	Seba, Shiojiri	36.1123	137.922	2020-09-07	####	This study
26211	n	TGATGAAACTTTGGCTCCCTCCTCGGGGTCTGCTTAATTGCCCAAATCGTCACCGGCTTATTCCTAGCCATGCACTACACAGCCGACACATCCCTTGCGTTTTCATCCATTGCCCATATCTGCCGAGACGTTAATAACGGCTGACTCCTACGAAACCTTCATGCCAACGGCGCATCTTTCTTCTTCATCTGCATCTACTTCCACATTGGACGAGGCCTATACTACGGCTCCTACCTCTATAAAGAAACCTGAAACATTGGTGTTGTTCTACTACTCTTAGTCATAGCCACTGCCTTTGTAGGCTATGTCCTCCCCTGAGGCCAAATATCCTTCTGAGGCGCCACAGTCATTACTAATCTTCTATCAGCTGCCCCCTACATCGGCCCAGATCTAGTTCAA…	p1	CTGAGGAGGATCACTAGGATGGAAAGTACTATAGTGCTTTTAGCAACTAGCACCCTGCTCCTGGTACTTCATGCCTCCTACGGACAGTTTCCCAGGGCTTGCAGTACAGCACAGGTCCTCTTAAGCAAGGAATGTTGCCCAGTCTGGCCAGGAGATAATTCTTCATGTGGAGAAGTCTCCGGAAGGGGAGTGTGCCAAGATGTAGTCCCCTCCAACTCCCCTGTGGGTGCCCAGTTCCCTTTCTCGGGCATTGATGACCGAGAAAACTGGCCCATTGTTTTCTACAACAGGACATGCCAATGCCAGGGTAACTTTATGGGCTACAACTGCGGTGAGTGCAGGTTTGGCTACACAGGACCAAACTGCACCGTTAGACGCAACATGATCAGAAAGGACATC…	n	13	Seba, Shiojiri	36.1123	137.922	2020-09-07	####	This study
26212	n	TGATGAAACTTTGGCTCCCTCCTCGGAGTCTGCTTAATTGCCCAAATCGCCACCGGCTTATTCCTAGCCATGCATTACACAGCCGACACATCCCTTGCATTCTCATCTATTGCCCACATCTGTCGAGATGTTAATAACGGCTGACTCCTACGAAACCTTCACGCCAACGGCGCATCTTTTTTCTTTATCTGCATCTACTTCCACATTGGCCGGGGTCTTTACTATGGCTCCTACCTCTATAAAGAAACCTGAAACATTGGCGTCATTCTGTTGTTCTTAGTCATAGCCACCGCCTTTGTGGGCTATGTCCTCCCTTGAGGCCAAATATCTTTCTGAGGCGCCACAGTCATTACCAATCTCCTATCAGCCGCCCCCTACATCGGCCCAGACCTAGTTCAA…	n2	CTGAGGAGGATCACTAGGATGGAAAGTACTAYAGTGCTTTTAGCARCTAGCACCCTGCTCCTGGTACTTCATGCCTCCTACGGACAGTTTCCCAGGGCTTGCAGTACAGCACAGGTCCTCTTAAGCAAGGAATGTTGCCCAGTCTGGCCAGGAGATAATTCTTCATGTGGAGAAGTCTCCGGAAGGGGAGTGTGCCAAGATGTAGTCCCCTCCAACTCCCCTGTGGGTGCCCAGTTCCCTTTCTCGGGCATTGATGACCGAGAAAACTGGCCCATTGTTTTCTACAACAGGACATGCCAATGCCAGGGTAACTTTATGGGCTACAACTGCGGTGAGTGCAGGTTTGGCTACACAGGACCAAACTGCACCGTTAGACGCAACATGATCAGAAAGGACATC…	n/p	13	Seba, Shiojiri	36.1123	137.922	2020-09-07	####	This study
26309	n	TGATGAAACTTTGGCTCCCTCCTCGGAGTCTGCTTAATTGCCCAAATCGCCACCGGCTTATTCCTAGCCATGCATTACACAGCCGACACATCCCTTGCATTCTCATCTATTGCCCACATCTGTCGAGATGTTAATAACGGCTGACTCCTACGAAACCTTCACGCCAACGGCGCATCTTTTTTCTTTATCTGCATCTACTTCCACATTGGCCGGGGTCTTTACTATGGCTCCTACCTCTATAAAGAAACCTGAAACATTGGCGTCATTCTGTTGTTCTTAGTCATAGCCACCGCCTTTGTGGGCTATGTCCTCCCTTGAGGCCAAATATCTTTCTGAGGCGCCACAGTCATTACCAATCTCCTATCAGCCGCCCCCTACATCGGCCCAGACCTAGTTCAA…	n2	CTGAGGAGGATCACTAGGATGGAAAGTACTATAGTGCTTTTAGCARCTAGCACCCTGCTCCTGGTACTTCATGCCTCCTACGGACAGTTTCCCAGGGCTTGCAGTACAGCACAGGTCCTCTTAAGCAAGGAATGTTGCCCAGTCTGGCCAGGAGATAATTCTTCATGTGGAGAAGTCTCCGGAAGGGGAGTGTGCCAAGATGTAGTCCCCTCCAACTCCCCTGTGGGTGCCCAGTTCCCTTTCTCGGGCATTGATGACCGAGAAAACTGGCCCATTGTTTTCTACAACAGGACATGCCAATGCCAGGGTAACTTTATGGGCTACAACTGCGGTGAGTGCAGGTTTGGCTACACAGGACCAAACTGCACCGTTAGACGCAACATGATCAGAAAGGACATC…	n	13	Seba, Shiojiri	36.1123	137.922	2020-09-07	####	This study
26312	n	TGATGAAACTTTGGCTCCCTCCTCGGAGTCTGCTTAATTGCCCAAATCGCCACCGGCTTATTCCTAGCCATGCATTACACAGCCGACACATCCCTTGCATTCTCATCTATTGCCCACATCTGTCGAGATGTTAATAACGGCTGACTCCTACGAAACCTTCACGCCAACGGCGCATCTTTTTTCTTTATCTGCATCTACTTCCACATTGGCCGGGGTCTTTACTATGGCTCCTACCTCTATAAAGAAACCTGAAACATTGGCGTCATTCTGTTGTTCTTAGTCATAGCCACCGCCTTTGTGGGCTATGTCCTCCCTTGAGGCCAAATATCTTTCTGAGGCGCCACAGTCATTACCAATCTCCTATCAGCCGCCCCCTACATCGGCCCAGACCTAGTTCAA…	n2	CTGAGGAGGATCACTAGGATGGAAAGTACTAYAGTGCTTTTAGCARCTAGCACCCTGCTCCTGGTACTTCATGCCTCCTACGGACAGTTTCCCAGGGCTTGCAGTACAGCACAGGTCCTCTTAAGCAAGGAATGTTGCCCAGTCTGGCCAGGAGATAATTCTTCATGTGGAGAAGTCTCCGGAAGGGGAGTGTGCCAAGATGTAGTCCCCTCCAACTCCCCTGTGGGTGCCCAGTTCCCTTTCTCGGGCATTGATGACCGAGAAAACTGGCCCATTGTTTTCTACAACAGGACATGCCAATGCCAGGGTAACTTTATGGGCTACAACTGCGGTGAGTGCAGGTTTGGCTACACAGGACCAAACTGCACCGTTAGACGCAACATGATCAGAAAGGACATC…	n/p	13	Seba, Shiojiri	36.1123	137.922	2020-09-07	####	This study
26443	n	TGATGAAACTTTGGCTCCCTCCTCGGAGTCTGCTTAATTGCCCAAATCGCCACCGGCTTATTCCTAGCCATGCATTACACAGCCGACACATCCCTTGCATTCTCATCTATTGCCCACATCTGTCGAGATGTTAATAACGGCTGACTCCTACGAAACCTTCACGCCAACGGCGCATCTTTTTTCTTTATCTGCATCTACTTCCACATTGGCCGGGGTCTTTACTATGGCTCCTACCTCTATAAAGAAACCTGAAACATTGGCGTCATTCTGTTGTTCTTAGTCATAGCCACCGCCTTTGTGGGCTATGTCCTCCCTTGAGGCCAAATATCTTTCTGAGGCGCCACAGTCATTACCAATCTCCTATCAGCCGCCCCCTACATCGGCCCAGACCTAGTTCAA…	n2	CTGAGGAGGATCACTAGGATGGAAAGTACTAYAGTGCTTTTAGCARCTAGCACCCTGCTCCTGGTACTTCATGCCTCCTACGGACAGTTTCCCAGGGCTTGCAGTACAGCACAGGTCCTCTTAAGCAAGGAATGTTGCCCAGTCTGGCCAGGAGATAATTCTTCATGTGGAGAAGTCTCCGGAAGGGGAGTGTGCCAAGATGTAGTCCCCTCCAACTCCCCTGTGGGTGCCCAGTTCCCTTTCTCGGGCATTGATGACCGAGAAAACTGGCCCATTGTTTTCTACAACAGGACATGCCAATGCCAGGGTAACTTTATGGGCTACAACTGCGGTGAGTGCAGGTTTGGCTACACAGGACCAAACTGCACCGTTAGACGCAACATGATCAGAAAGGACATC…	n/p	13	Seba, Shiojiri	36.1123	137.922	2020-09-07	####	This study
26444	n	TGATGAAACTTTGGCTCCCTCCTCGGAGTCTGCTTAATTGCCCAAATCGCCACCGGCTTATTCCTAGCCATGCATTACACAGCCGACACATCCCTTGCATTCTCATCTATTGCCCACATCTGTCGAGATGTTAATAACGGCTGACTCCTACGAAACCTTCACGCCAACGGCGCATCTTTTTTCTTTATCTGCATCTACTTCCACATTGGCCGGGGTCTTTACTATGGCTCCTACCTCTATAAAGAAACCTGAAACATTGGCGTCATTCTGTTGTTCTTAGTCATAGCCACCGCCTTTGTGGGCTATGTCCTCCCTTGAGGCCAAATATCTTTCTGAGGCGCCACAGTCATTACCAATCTCCTATCAGCCGCCCCCTACATCGGCCCAGACCTAGTTCAA…	n2	CTGAGGAGGATCACTAGGATGGAAAGTACTACAGTGCTTTTAGCAGCTAGCACCCTGCTCCTGGTACTTCATGCCTCCTACGGACAGTTTCCCAGGGCTTGCAGTACAGCACAGGTCCTCTTAAGCAAGGAATGTTGCCCAGTCTGGCCAGGAGATAATTCTTCATGTGGAGAAGTCTCCGGAAGGGGAGTGTGCCAAGATGTAGTCCCCTCCAACTCCCCTGTGGGTGCCCAGTTCCCTTTCTCGGGCATTGATGACCGAGAAAACTGGCCCATTGTTTTCTACAACAGGACATGCCAATGCCAGGGTAACTTTATGGGCTACAACTGCGGTGAGTGCAGGTTTGGCTACACAGGACCAAACTGCACCGTTAGACGCAACATGATCAGAAAGGACATC…	n/p	13	Seba, Shiojiri	36.1123	137.922	2020-09-07	####	This study
26670	n/p	TGATGAAACTTTGGCTCCCTCCTCGGAGTCTGCTTAATTGCCCAAATCGCCACCGGCTTATTCCTAGCCATGCATTACACAGCCGACACATCCCTTGCATTCTCATCTATTGCCCACATCTGTCGAGATGTTAATAACGGCTGACTCCTACGAAACCTTCACGCCAACGGCGCATCTTTTTTCTTTATCTGCATCTACTTCCACATTGGCCGGGGTCTTTACTATGGCTCCTACCTCTATAAAGAAACCTGAAACATTGGCGTCATTCTGTTGTTCTTAGTCATAGCCACCGCCTTTGTGGGCTATGTCCTCCCTTGAGGCCAAATATCTTTCTGAGGCGCCACAGTCATTACCAATCTCCTATCAGCCGCCCCCTACATCGGCCCAGACCTAGTTCAA…	n2	CTGAGGAGGATCACTAGGATGGAAAGTACTAYAGTGCTTTTAGCARCTAGCACCCTGCTCCTGGTACTTCATGCCTCCTACGGACAGTTTCCCAGGGCTTGCAGTACAGCACAGGTCCTCTTAAGCAAGGAATGTTGCCCAGTCTGGCCAGGAGATAATTCTTCATGTGGAGAAGTCTCCGGAAGGGGAGTGTGCCAAGATGTAGTCCCCTCCAACTCCCCTGTGGGTGCCCAGTTCCCTTTCTCGGGCATTGATGACCGAGAAAACTGGCCCATTGTTTTCTACAACAGGACATGCCAATGCCAGGGTAACTTTATGGGCTACAACTGCGGTGAGTGCAGGTTTGGCTACACAGGACCAAACTGCACCGTTAGACGCAACATGATCAGAAAGGACATC…	n/p	13	Seba, Shiojiri	36.1123	137.922	2020-09-07	####	This study
26671	n	TGATGAAACTTTGGCTCCCTCCTCGGAGTCTGCTTAATTGCCCAAATCGCCACCGGCTTATTCCTAGCCATGCATTACACAGCCGACACATCCCTTGCATTCTCATCTATTGCCCACATCTGTCGAGATGTTAATAACGGCTGACTCCTACGAAACCTTCACGCCAACGGCGCATCTTTTTTCTTTATCTGCATCTACTTCCACATTGGCCGGGGTCTTTACTATGGCTCCTACCTCTATAAAGAAACCTGAAACATTGGCGTCATTCTGTTGTTCTTAGTCATAGCCACCGCCTTTGTGGGCTATGTCCTCCCTTGAGGCCAAATATCTTTCTGAGGCGCCACAGTCATTACCAATCTCCTATCAGCCGCCCCCTACATCGGCCCAGACCTAGTTCAA…	n2	CTGAGGAGGATCACTAGGATGGAAAGTACTAYAGTGCTTTTAGCARCTAGCACCCTGCTCCTGGTACTTCATGCCTCCTACGGACAGTTTCCCAGGGCTTGCAGTACAGCACAGGTCCTCTTAAGCAAGGAATGTTGCCCAGTCTGGCCAGGAGATAATTCTTCATGTGGAGAAGTCTCCGGAAGGGGAGTGTGCCAAGATGTAGTCCCCTCCAACTCCCCTGTGGGTGCCCAGTTCCCTTTCTCGGGCATTGATGACCGAGAAAACTGGCCCATTGTTTTCTACAACAGGACATGCCAATGCCAGGGTAACTTTATGGGCTACAACTGCGGTGAGTGCAGGTTTGGCTACACAGGACCAAACTGCACCGTTAGACGCAACATGATCAGAAAGGACATC…	n/p	13	Seba, Shiojiri	36.1123	137.922	2020-09-07	####	This study
26009	n	TGATGAAACTTTGGCTCCCTCCTCGGAGTCTGCTTAATTGCCCAAATCGCCACCGGCTTATTCCTAGCCATGCATTACACGGCCGACACATCCCTTGCATTCTCATCTATTGCCCACATCTGTCGAGATGTTAATAACGGCTGGCTCCTACGAAACCTTCACGCCAACGGCGCATCTTTTTTCTTTATCTGCATCTACTTCCACATTGGCCGGGGTCTTTACTATGGCTCCTACCTCTATAAAGAAACCTGAAACATTGGCGTCATTCTGTTGTTCTTAGTCATAGCCACCGCCTTTGTGGGCTATGTCCTCCCTTGAGGCCAAATATCTTTCTGAGGCGCCACAGTCATTACCAATCTCCTATCAGCCGCCCCCTACATCGGCCCAGACCTAGTTCAA…	n1	CTGAGGAGGATCACTAGGATGGAAAGTACTATAGTGCTTTTAGCAACTAGCACCCTGCTCCTGGTACTTCATGCCTCCTACGGACAGTTTCCCAGGGCTTGCAGTACAGCACAGGTCCTCTTAAGCAAGGAATGTTGCCCAGTCTGGCCAGGAGATAATTCTTCATGTGGAGAAGTCTCCGGAAGGGGAGTGTGCCAAGATGTAGTCCCCTCCAACTCCCCTGTGGGTGCCCAGTTCCCTTTCTCGGGCATTGATGACCGAGAAAACTGGCCCATTGTTTTCTACAACAGGACATGCCAATGCCAGGGTAACTTTATGGGCTACAACTGCGGTGAGTGCAGGTTTGGCTACACAGGACCAAACTGCACCGTTAGACGCAACATGATCAGAAAGGACATC…	n	14	Makino, Shiojiri	36.0821	137.91	2020-09-06	####	This study
26010	n	TGATGAAACTTTGGCTCCCTCCTCGGGGTCTGCTTAATTGCCCAAATCGTCACCGGCTTATTCCTAGCCATGCACTACACAGCCGACACATCCCTTGCGTTTTCATCCATTGCCCATATCTGCCGAGACGTTAATAACGGCTGACTCCTACGAAACCTTCATGCCAACGGCGCATCTTTCTTCTTCATCTGCATCTACTTCCACATTGGACGAGGCCTATACTACGGCTCCTACCTCTATAAAGAAACCTGAAACATTGGTGTTGTTCTACTACTCTTAGTCATAGCCACTGCCTTTGTAGGCTATGTCCTCCCCTGAGGCCAAATATCCTTCTGAGGCGCCACAGTCATTACTAATCTTCTATCAGCTGCCCCCTACATCGGCCCAGATCTAGTTCAA…	p1	CTGAGGAGGATCACTAGGATGGAAAGTACTATAGTGCTTTTAGCAACTAGCACCCTGCTCCTGGTACTTCATGCCTCCTACGGACAGTTTCCCAGGGCTTGCAGTACAGCACAGGTCCTCTTAAGCAAGGAATGTTGCCCAGTCTGGCCAGGAGATAATTCTTCATGTGGAGAAGTCTCCGGAAGGGGAGTGTGCCAAGATGTAGTCCCCTCCAACTCCCCTGTGGGTGCCCAGTTCCCTTTCTCGGGCATTGATGACCGAGAAAACTGGCCCATTGTTTTCTACAACAGGACATGCCAATGCCAGGGTAACTTTATGGGCTACAACTGCGGTGAGTGCAGGTTTGGCTACACAGGACCAAACTGCACCGTTAGACGCAACATGATCAGAAAGGACATC…	n	14	Makino, Shiojiri	36.0821	137.91	2020-09-06	####	This study
26295	n	TGATGAAACTTTGGCTCCCTCCTCGGGGTCTGCTTAATTGCCCAAATCGTCACCGGCTTATTCCTAGCCATGCACTACACAGCCGACACATCCCTTGCGTTTTCATCCATTGCCCATATCTGCCGAGACGTTAATAACGGCTGACTCCTACGAAACCTTCATGCCAACGGCGCATCTTTCTTCTTCATCTGCATCTACTTCCACATTGGACGAGGCCTATACTACGGCTCCTACCTCTATAAAGAAACCTGAAACATTGGTGTTGTTCTACTACTCTTAGTCATAGCCACTGCCTTTGTAGGCTATGTCCTCCCCTGAGGCCAAATATCCTTCTGAGGCGCCACAGTCATTACTAATCTTCTATCAGCTGCCCCCTACATCGGCCCAGATCTAGTTCAA…	p1	AAGTACTAYAGTGCTTTTAGCAACTAGCACCCTGCTCCTGGTACTTCATGCCTCCTACGGACAGTTTCCCAGGGCTTGCAGTACAGCACAGGTCCTCTTAAGCAAGGAATGTTGCCCAGTCTGGCCAGGAGATAATTCTTCATGTGGAGAAGTCTCCGGAAGGGGAGTGTGCCAAGATGTAGTCCCCTCCAACTCCCCTGTGGGTGCCCAGTTCCCTTTCTCGGGCATTGATGACCGAGAAAACTGGCCCATTGTTTTCTACAACAGGACATGCCAATGCCAGGGTAACTTTATGGGCTACAACTGCGGTGAGTGCAGGTTTGGCTACACAGGACCAAACTGCACCGTTAGACGCAACATGATCAGAAAGGACATCTTCAGGATGACCACGGCTGAGAA…	n/p	14	Makino, Shiojiri	36.0821	137.91	2020-09-06	####	This study
26296	n	TGATGAAACTTTGGCTCCCTCCTCGGAGTCTGCTTAATTGCCCAAATCGCCACCGGCTTATTCCTAGCCATGCATTACACAGCCGACACATCCCTTGCATTCTCATCTATTGCCCACATCTGTCGAGATGTTAATAACGGCTGACTCCTACGAAACCTTCACGCCAACGGCGCATCTTTTTTCTTTATCTGCATCTACTTCCACATTGGCCGGGGTCTTTACTATGGCTCCTACCTCTATAAAGAAACCTGAAACATTGGCGTCATTCTGTTGTTCTTAGTCATAGCCACCGCCTTTGTGGGCTATGTCCTCCCTTGAGGCCAAATATCTTTCTGAGGCGCCACAGTCATTACCAATCTCCTATCAGCCGCCCCCTACATCGGCCCAGACCTAGTTCAA…	n2	CTGAGGAGGATCACTAGGATGGAAAGTACTATAGTGCTTTTAGCAACTAGCACCCTGCTCCTGGTACTTCATGCCTCCTACGGACAGTTTCCCAGGGCTTGCAGTACAGCACAGGTCCTCTTAAGCAAGGAATGTTGCCCAGTCTGGCCAGGAGATAATTCTTCATGTGGAGAAGTCTCCGGAAGGGGAGTGTGCCAAGATGTAGTCCCCTCCAACTCCCCTGTGGGTGCCCAGTTCCCTTTCTCGGGCATTGATGACCGAGAAAACTGGCCCATTGTTTTCTACAACAGGACATGCCAATGCCAGGGTAACTTTATGGGCTACAACTGCGGTGAGTGCAGGTTTGGCTACACAGGACCAAACTGCACCGTTAGACGCAACATGATCAGAAAGGACATC…	n	14	Makino, Shiojiri	36.0821	137.91	2020-09-06	####	This study
26310	n	TGATGAAACTTTGGCTCCCTCCTCGGGGTCTGCTTAATTGCCCAAATCGTCACCGGCTTATTCCTAGCCATGCACTACACAGCCGACACATCCCTTGCGTTTTCATCCATTGCCCATATCTGCCGAGACGTTAATAACGGCTGACTCCTACGAAACCTTCATGCCAACGGCGCATCTTTCTTCTTCATCTGCATCTACTTCCACATTGGACGAGGCCTATACTACGGCTCCTACCTCTATAAAGAAACCTGAAACATTGGTGTTGTTCTACTACTCTTAGTCATAGCCACTGCCTTTGTAGGCTATGTCCTCCCCTGAGGCCAAATATCCTTCTGAGGCGCCACAGTCATTACTAATCTTCTATCAGCTGCCCCCTACATCGGCCCAGATCTAGTTCAA…	p1	CTGAGGAGGATCACTAGGATGGAAAGTACTATAGTGCTTTTAGCAACTAGCACCCTGCTCCTGGTACTTCATGCCTCCTACGGACAGTTTCCCAGGGCTTGCAGTACAGCACAGGTCCTCTTAAGCAAGGAATGTTGCCCAGTCTGGCCAGGAGATAATTCTTCATGTGGAGAAGTCTCCGGAAGGGGAGTGTGCCAAGATGTAGTCCCCTCCAACTCCCCTGTGGGTGCCCAGTTCCCTTTCTCGGGCATTGATGACCGAGAAAACTGGCCCATTGTTTTCTACAACAGGACATGCCAATGCCAGGGTAACTTTATGGGCTACAACTGCGGTGAGTGCAGGTTTGGCTACACAGGACCAAACTGCACCGTTAGACGCAACATGATCAGAAAGGACATC…	n	14	Makino, Shiojiri	36.0821	137.91	2020-09-06	####	This study
26311	n	TGATGAAACTTTGGCTCCCTCCTCGGGGTCTGCTTAATTGCCCAAATCGTCACCGGCTTATTCCTAGCCATGCACTACACAGCCGACACATCCCTTGCGTTTTCATCCATTGCCCATATCTGCCGAGACGTTAATAACGGCTGACTCCTACGAAACCTTCATGCCAACGGCGCATCTTTCTTCTTCATCTGCATCTACTTCCACATTGGACGAGGCCTATACTACGGCTCCTACCTCTATAAAGAAACCTGAAACATTGGTGTTGTTCTACTACTCTTAGTCATAGCCACTGCCTTTGTAGGCTATGTCCTCCCCTGAGGCCAAATATCCTTCTGAGGCGCCACAGTCATTACTAATCTTCTATCAGCTGCCCCCTACATCGGCCCAGATCTAGTTCAA…	p1	CTGAGGAGGATCACTAGGATGGAAAGTACTACAGTGCTTTTAGCAGCTAGCACCCTGCTCCTGGTACTTCATGCCTCCTACGGACAGTTTCCCAGGGCTTGCAGTACAGCACAGGTCCTCTTAAGCAAGGAATGTTGCCCAGTCTGGCCAGGAGATAATTCTTCATGTGGAGAAGTCTCCGGAAGGGGAGTGTGCCAAGATGTAGTCCCCTCCAACTCCCCTGTGGGTGCCCAGTTCCCTTTCTCGGGCATTGATGACCGAGAAAACTGGCCCATTGTTTTCTACAACAGGACATGCCAATGCCAGGGTAACTTTATGGGCTACAACTGCGGTGAGTGCAGGTTTGGCTACACAGGACCAAACTGCACCGTTAGACGCAACATGATCAGAAAGGACATC…	n/p	14	Makino, Shiojiri	36.0821	137.91	2020-09-06	####	This study
26446	n	TGATGAAACTTTGGCTCCCTCCTCGGGGTCTGCTTAATTGCCCAAATCGTCACCGGCTTATTCCTAGCCATGCACTACACAGCCGACACATCCCTTGCGTTTTCATCCATTGCCCATATCTGCCGAGACGTTAATAACGGCTGACTCCTACGAAACCTTCATGCCAACGGCGCATCTTTCTTCTTCATCTGCATCTACTTCCACATTGGACGAGGCCTATACTACGGCTCCTACCTCTATAAAGAAACCTGAAACATTGGTGTTGTTCTACTACTCTTAGTCATAGCCACTGCCTTTGTAGGCTATGTCCTCCCCTGAGGCCAAATATCCTTCTGAGGCGCCACAGTCATTACTAATCTTCTATCAGCTGCCCCCTACATCGGCCCAGATCTAGTTCAA…	p1	TGAGGAGGATCACTAGGATGGAAAGTACTACAGTGCTTTTAGCAGCTAGCACCCTGCTCCTGGTACTTCATGCCTCCTACGGACAGTTTCCCAGGGCTTGCAGTACAGCACAGGTCCTCTTAAGCAAGGAATGTTGCCCAGTCTGGCCAGGAGATAATTCTTCATGTGGAGAAGTCTCCGGAAGGGGAGTGTGCCAAGATGTAGTCCCCTCCAACTCCCCTGTGGGTGCCCAGTTCCCTTTCTCGGGCATTGATGACCGAGAAAACTGGCCCATTGTTTTCTACAACAGGACATGCCAATGCCAGGGTAACTTTATGGGCTACAACTGCGGTGAGTGCAGGTTTGGCTACACAGGACCAAACTGCACCGTTAGACGCAACATGATCAGAAAGGACATCT…	n/p	14	Makino, Shiojiri	36.0821	137.91	2020-09-07	####	This study
26673	n	TGATGAAACTTTGGCTCCCTCCTCGGGGTCTGCTTAATTGCCCAAATCGTCACCGGCTTATTCCTAGCCATGCACTACACAGCCGACACATCCCTTGCGTTTTCATCCATTGCCCATATCTGCCGAGACGTTAATAACGGCTGACTCCTACGAAACCTTCATGCCAACGGCGCATCTTTCTTCTTCATCTGCATCTACTTCCACATTGGACGAGGCCTATACTACGGCTCCTACCTCTATAAAGAAACCTGAAACATTGGTGTTGTTCTACTACTCTTAGTCATAGCCACTGCCTTTGTAGGCTATGTCCTCCCCTGAGGCCAAATATCCTTCTGAGGCGCCACAGTCATTACTAATCTTCTATCAGCTGCCCCCTACATCGGCCCAGATCTAGTTCAA…	p1	CTGAGGAGGATCACTAGGATGGAAAGTACTAYAGTGCTTTTAGCARCTAGCACCCTGCTCCTGGTACTTCATGCCTCCTACGGACAGTTTCCCAGGGCTTGCAGTACAGCACAGGTCCTCTTAAGCAAGGAATGTTGCCCAGTCTGGCCAGGAGATAATTCTTCATGTGGAGAAGTCTCCGGAAGGGGAGTGTGCCAAGATGTAGTCCCCTCCAACTCCCCTGTGGGTGCCCAGTTCCCTTTCTCGGGCATTGATGACCGAGAAAACTGGCCCATTGTTTTCTACAACAGGACATGCCAATGCCAGGGTAACTTTATGGGCTACAACTGCGGTGAGTGCAGGTTTGGCTACACAGGACCAAACTGCACCGTTAGACGCAACATGATCAGAAAGGACATC…	n/p	14	Makino, Shiojiri	36.0821	137.91	2020-09-07	####	This study
26674	n	TGATGAAACTTTGGCTCCCTCCTCGGGGTCTGCTTAATTGCCCAAATCGTCACCGGCTTATTCCTAGCCATGCACTACACAGCCGACACATCCCTTGCGTTTTCATCCATTGCCCATATCTGCCGAGACGTTAATAACGGCTGACTCCTACGAAACCTTCATGCCAACGGCGCATCTTTCTTCTTCATCTGCATCTACTTCCACATTGGACGAGGCCTATACTACGGCTCCTACCTCTATAAAGAAACCTGAAACATTGGTGTTGTTCTACTACTCTTAGTCATAGCCACTGCCTTTGTAGGCTATGTCCTCCCCTGAGGCCAAATATCCTTCTGAGGCGCCACAGTCATTACTAATCTTCTATCAGCTGCCCCCTACATCGGCCCAGATCTAGTTCAA…	p1	CTGAGGAGGATCACTAGGATGGAAAGTACTATAGTGCTTTTAGCAACTAGCACCCTGCTCCTGGTACTTCATGCCTCCTACGGACAGTTTCCCAGGGCTTGCAGTACAGCACAGGTCCTCTTAAGCAAGGAATGTTGCCCAGTCTGGCCAGGAGATAATTCTTCATGTGGAGAAGTCTCCGGAAGGGGAGTGTGCCAAGATGTAGTCCCCTCCAACTCCCCTGTGGGTGCCCAGTTCCCTTTCTCGGGCATTGATGACCGAGAAAACTGGCCCATTGTTTTCTACAACAGGACATGCCAATGCCAGGGTAACTTTATGGGCTACAACTGCGGTGAGTGCAGGTTTGGCTACACAGGACCAAACTGCACCGTTAGACGCAACATGATCAGAAAGGACATC…	n	14	Makino, Shiojiri	36.0821	137.91	2020-09-07	####	This study
26778	n	TGATGAAACTTTGGCTCCCTCCTCGGGGTCTGCTTAATTGCCCAAATCGTCACCGGCTTATTCCTAGCCATGCACTACACAGCCGACACATCCCTTGCGTTTTCATCCATTGCCCATATCTGCCGAGACGTTAATAACGGCTGACTCCTACGAAACCTTCATGCCAACGGCGCATCTTTCTTCTTCATCTGCATCTACTTCCACATTGGACGAGGCCTATACTACGGCTCCTACCTCTATAAAGAAACCTGAAACATTGGTGTTGTTCTACTACTCTTAGTCATAGCCACTGCCTTTGTAGGCTATGTCCTCCCCTGAGGCCAAATATCCTTCTGAGGCGCCACAGTCATTACTAATCTTCTATCAGCTGCCCCCTACATCGGCCCAGATCTAGTTCAA…	p1	CTGAGGAGGATCACTAGGATGGAAAGTACTAYAGTGCTTTTAGCARCTAGCACCCTGCTCCTGGTACTTCATGCCTCCTACGGACAGTTTCCCAGGGCTTGCAGTACAGCACAGGTCCTCTTAAGCAAGGAATGTTGCCCAGTCTGGCCAGGAGATAATTCTTCATGTGGAGAAGTCTCCGGAAGGGGAGTGTGCCAAGATGTAGTCCCCTCCAACTCCCCTGTGGGTGCCCAGTTCCCTTTCTCGGGCATTGATGACCGAGAAAACTGGCCCATTGTTTTCTACAACAGGACATGCCAATGCCAGGGTAACTTTATGGGCTACAACTGCGGTGAGTGCAGGTTTGGCTACACAGGACCAAACTGCACCGTTAGACGCAACATGATCAGAAAGGACATC…	n/p	14	Makino, Shiojiri	36.0821	137.91	2020-09-07	####	This study
25979	n	TGATGAAACTTTGGCTCCCTCCTCGGAGTCTGCTTAATTGCCCAAATCGCCACCGGCTTATTCCTAGCCATGCATTACACGGCCGACACATCCCTTGCATTCTCATCTATTGCCCACATCTGTCGAGATGTTAATAACGGCTGGCTCCTACGAAACCTTCACGCCAACGGCGCATCTTTTTTCTTTATCTGCATCTACTTCCACATTGGCCGGGGTCTTTACTATGGCTCCTACCTCTATAAAGAAACCTGAAACATTGGCGTCATTCTGTTGTTCTTAGTCATAGCCACCGCCTTTGTGGGCTATGTCCTCCCTTGAGGCCAAATATCTTTCTGAGGCGCCACAGTCATTACCAATCTCCTATCAGCCGCCCCCTACATCGGCCCAGACCTAGTTCAA…	n1	CTGAGGAGGATCACTAGGATGGAAAGTACTATAGTGCTTTTAGCAACTAGCACCCTGCTCCTGGTACTTCATGCCTCCTACGGACAGTTTCCCAGGGCTTGCAGTACAGCACAGGTCCTCTTAAGCAAGGAATGTTGCCCAGTCTGGCCAGGAGATAATTCTTCATGTGGAGAAGTCTCCGGAAGGGGAGTGTGCCAAGATGTAGTCCCCTCCAACTCCCCTGTGGGTGCCCAGTTCCCTTTCTCGGGCATTGATGACCGAGAAAACTGGCCCATTGTTTTCTACAACAGGACATGCCAATGCCAGGGTAACTTTATGGGCTACAACTGCGGTGAGTGCAGGTTTGGCTACACAGGACCAAACTGCACCGTTAGACGCAACATGATCAGAAAGGACATC…	n	15	Tatsuno, Tatsuno	35.9983	138.004	2020-08-05	####	This study
25980	n	TGATGAAACTTTGGCTCCCTCCTCGGAGTCTGCTTAATTGCCCAAATCGCCACCGGCTTATTCCTAGCCATGCATTACACGGCCGACACATCCCTTGCATTCTCATCTATTGCCCACATCTGTCGAGATGTTAATAACGGCTGGCTCCTACGAAACCTTCACGCCAACGGCGCATCTTTTTTCTTTATCTGCATCTACTTCCACATTGGCCGGGGTCTTTACTATGGCTCCTACCTCTATAAAGAAACCTGAAACATTGGCGTCATTCTGTTGTTCTTAGTCATAGCCACCGCCTTTGTGGGCTATGTCCTCCCTTGAGGCCAAATATCTTTCTGAGGCGCCACAGTCATTACCAATCTCCTATCAGCCGCCCCCTACATCGGCCCAGACCTAGTTCAA…	n1	CTGAGGAGGATCACTAGGATGGAAAGTACTATAGTGCTTTTAGCAACTAGCACCCTGCTCCTGGTACTTCATGCCTCCTACGGACAGTTTCCCAGGGCTTGCAGTACAGCACAGGTCCTCTTAAGCAAGGAATGTTGCCCAGTCTGGCCAGGAGATAATTCTTCATGTGGAGAAGTCTCCGGAAGGGGAGTGTGCCAAGATGTAGTCCCCTCCAACTCCCCTGTGGGTGCCCAGTTCCCTTTCTCGGGCATTGATGACCGAGAAAACTGGCCCATTGTTTTCTACAACAGGACATGCCAATGCCAGGGTAACTTTATGGGCTACAACTGCGGTGAGTGCAGGTTTGGCTACACAGGACCAAACTGCACCGTTAGACGCAACATGATCAGAAAGGACATC…	n	15	Tatsuno, Tatsuno	35.9983	138.004	2020-08-05	####	This study
26281	n	TGATGAAACTTTGGCTCCCTCCTCGGAGTCTGCTTAATTGCCCAAATCGCCACCGGCTTATTCCTAGCCATGCATTACACGGCCGACACATCCCTTGCATTCTCATCTATTGCCCACATCTGTCGAGATGTTAATAACGGCTGGCTCCTACGAAACCTTCACGCCAACGGCGCATCTTTTTTCTTTATCTGCATCTACTTCCACATTGGCCGGGGTCTTTACTATGGCTCCTACCTCTATAAAGAAACCTGAAACATTGGCGTCATTCTGTTGTTCTTAGTCATAGCCACCGCCTTTGTGGGCTATGTCCTCCCTTGAGGCCAAATATCTTTCTGAGGCGCCACAGTCATTACCAATCTCCTATCAGCCGCCCCCTACATCGGCCCAGACCTAGTTCAA…	n1	CTGAGGAGGATCACTAGGATGGAAAGTACTATAGTGCTTTTAGCAACTAGCACCCTGCTCCTGGTACTTCATGCCTCCTACGGACAGTTTCCCAGGGCTTGCAGTACAGCACAGGTCCTCTTAAGCAAGGAATGTTGCCCAGTCTGGCCAGGAGATAATTCTTCATGTGGAGAAGTCTCCGGAAGGGGAGTGTGCCAAGATGTAGTCCCCTCCAACTCCCCTGTGGGTGCCCAGTTCCCTTTCTCGGGCATTGATGACCGAGAAAACTGGCCCATTGTTTTCTACAACAGGACATGCCAATGCCAGGGTAACTTTATGGGCTACAACTGCGGTGAGTGCAGGTTTGGCTACACAGGACCAAACTGCACCGTTAGACGCAACATGATCAGAAAGGACATC…	n	15	Tatsuno, Tatsuno	35.9983	138.004	2020-08-05	####	This study
26282	n	TGATGAAACTTTGGCTCCCTCCTCGGAGTCTGCTTAATTGCCCAAATCGCCACCGGCTTATTCCTAGCCATGCATTACACGGCCGACACATCCCTTGCATTCTCATCTATTGCCCACATCTGTCGAGATGTTAATAACGGCTGGCTCCTACGAAACCTTCACGCCAACGGCGCATCTTTTTTCTTTATCTGCATCTACTTCCACATTGGCCGGGGTCTTTACTATGGCTCCTACCTCTATAAAGAAACCTGAAACATTGGCGTCATTCTGTTGTTCTTAGTCATAGCCACCGCCTTTGTGGGCTATGTCCTCCCTTGAGGCCAAATATCTTTCTGAGGCGCCACAGTCATTACCAATCTCCTATCAGCCGCCCCCTACATCGGCCCAGACCTAGTTCAA…	n1	CTGAGGAGGATCACTAGGATGGAAAGTACTATAGTGCTTTTAGCAACTAGCACCCTGCTCCTGGTACTTCATGCCTCCTACGGACAGTTTCCCAGGGCTTGCAGTACAGCACAGGTCCTCTTAAGCAAGGAATGTTGCCCAGTCTGGCCAGGAGATAATTCTTCATGTGGAGAAGTCTCCGGAAGGGGAGTGTGCCAAGATGTAGTCCCCTCCAACTCCCCTGTGGGTGCCCAGTTCCCTTTCTCGGGCATTGATGACCGAGAAAACTGGCCCATTGTTTTCTACAACAGGACATGCCAATGCCAGGGTAACTTTATGGGCTACAACTGCGGTGAGTGCAGGTTTGGCTACACAGGACCAAACTGCACCGTTAGACGCAACATGATCAGAAAGGACATC…	n	15	Tatsuno, Tatsuno	35.9983	138.004	2020-08-05	####	This study
26355	n	TGATGAAACTTTGGCTCCCTCCTCGGAGTCTGCTTAATTGCCCAAATCGCCACCGGCTTATTCCTAGCCATGCATTACACGGCCGACACATCCCTTGCATTCTCATCTATTGCCCACATCTGTCGAGATGTTAATAACGGCTGGCTCCTACGAAACCTTCACGCCAACGGCGCATCTTTTTTCTTTATCTGCATCTACTTCCACATTGGCCGGGGTCTTTACTATGGCTCCTACCTCTATAAAGAAACCTGAAACATTGGCGTCATTCTGTTGTTCTTAGTCATAGCCACCGCCTTTGTGGGCTATGTCCTCCCTTGAGGCCAAATATCTTTCTGAGGCGCCACAGTCATTACCAATCTCCTATCAGCCGCCCCCTACATCGGCCCAGACCTAGTTCAA…	n1	CTGAGGAGGATCACTAGGATGGAAAGTACTATAGTGCTTTTAGCAACTAGCACCCTGCTCCTGGTACTTCATGCCTCCTACGGACAGTTTCCCAGGGCTTGCAGTACAGCACAGGTCCTCTTAAGCAAGGAATGTTGCCCAGTCTGGCCAGGAGATAATTCTTCATGTGGAGAAGTCTCCGGAAGGGGAGTGTGCCAAGATGTAGTCCCCTCCAACTCCCCTGTGGGTGCCCAGTTCCCTTTCTCGGGCATTGATGACCGAGAAAACTGGCCCATTGTTTTCTACAACAGGACATGCCAATGCCAGGGTAACTTTATGGGCTACAACTGCGGTGAGTGCAGGTTTGGCTACACAGGACCAAACTGCACCGTTAGACGCAACATGATCAGAAAGGACATC…	n	15	Tatsuno, Tatsuno	35.9983	138.004	2020-08-05	####	This study
26356	n	TGATGAAACTTTGGCTCCCTCCTCGGAGTCTGCTTAATTGCCCAAATCGCCACCGGCTTATTCCTAGCCATGCATTACACGGCCGACACATCCCTTGCATTCTCATCTATTGCCCACATCTGTCGAGATGTTAATAACGGCTGGCTCCTACGAAACCTTCACGCCAACGGCGCATCTTTTTTCTTTATCTGCATCTACTTCCACATTGGCCGGGGTCTTTACTATGGCTCCTACCTCTATAAAGAAACCTGAAACATTGGCGTCATTCTGTTGTTCTTAGTCATAGCCACCGCCTTTGTGGGCTATGTCCTCCCTTGAGGCCAAATATCTTTCTGAGGCGCCACAGTCATTACCAATCTCCTATCAGCCGCCCCCTACATCGGCCCAGACCTAGTTCAA…	n1	CTGAGGAGGATCACTAGGATGGAAAGTACTATAGTGCTTTTAGCAACTAGCACCCTGCTCCTGGTACTTCATGCCTCCTACGGACAGTTTCCCAGGGCTTGCAGTACAGCACAGGTCCTCTTAAGCAAGGAATGTTGCCCAGTCTGGCCAGGAGATAATTCTTCATGTGGAGAAGTCTCCGGAAGGGGAGTGTGCCAAGATGTAGTCCCCTCCAACTCCCCTGTGGGTGCCCAGTTCCCTTTCTCGGGCATTGATGACCGAGAAAACTGGCCCATTGTTTTCTACAACAGGACATGCCAATGCCAGGGTAACTTTATGGGCTACAACTGCGGTGAGTGCAGGTTTGGCTACACAGGACCAAACTGCACCGTTAGACGCAACATGATCAGAAAGGACATC…	n	15	Tatsuno, Tatsuno	35.9983	138.004	2020-08-05	####	This study
26639	n	TGATGAAACTTTGGCTCCCTCCTCGGAGTCTGCTTAATTGCCCAAATCGCCACCGGCTTATTCCTAGCCATGCATTACACGGCCGACACATCCCTTGCATTCTCATCTATTGCCCACATCTGTCGAGATGTTAATAACGGCTGGCTCCTACGAAACCTTCACGCCAACGGCGCATCTTTTTTCTTTATCTGCATCTACTTCCACATTGGCCGGGGTCTTTACTATGGCTCCTACCTCTATAAAGAAACCTGAAACATTGGCGTCATTCTGTTGTTCTTAGTCATAGCCACCGCCTTTGTGGGCTATGTCCTCCCTTGAGGCCAAATATCTTTCTGAGGCGCCACAGTCATTACCAATCTCCTATCAGCCGCCCCCTACATCGGCCCAGACCTAGTTCAA…	n1	CTGAGGAGGATCACTAGGATGGAAAGTACTATAGTGCTTTTAGCAACTAGCACCCTGCTCCTGGTACTTCATGCCTCCTACGGACAGTTTCCCAGGGCTTGCAGTACAGCACAGGTCCTCTTAAGCAAGGAATGTTGCCCAGTCTGGCCAGGAGATAATTCTTCATGTGGAGAAGTCTCCGGAAGGGGAGTGTGCCAAGATGTAGTCCCCTCCAACTCCCCTGTGGGTGCCCAGTTCCCTTTCTCGGGCATTGATGACCGAGAAAACTGGCCCATTGTTTTCTACAACAGGACATGCCAATGCCAGGGTAACTTTATGGGCTACAACTGCGGTGAGTGCAGGTTTGGCTACACAGGACCAAACTGCACCGTTAGACGCAACATGATCAGAAAGGACATC…	n	15	Tatsuno, Tatsuno	35.9983	138.004	2020-08-06	####	This study
26640	n	TGATGAAACTTTGGCTCCCTCCTCGGAGTCTGCTTAATTGCCCAAATCGCCACCGGCTTATTCCTAGCCATGCATTACACGGCCGACACATCCCTTGCATTCTCATCTATTGCCCACATCTGTCGAGATGTTAATAACGGCTGGCTCCTACGAAACCTTCACGCCAACGGCGCATCTTTTTTCTTTATCTGCATCTACTTCCACATTGGCCGGGGTCTTTACTATGGCTCCTACCTCTATAAAGAAACCTGAAACATTGGCGTCATTCTGTTGTTCTTAGTCATAGCCACCGCCTTTGTGGGCTATGTCCTCCCTTGAGGCCAAATATCTTTCTGAGGCGCCACAGTCATTACCAATCTCCTATCAGCCGCCCCCTACATCGGCCCAGACCTAGTTCAA…	n1	CTGAGGAGGATCACTAGGATGGAAAGTACTATAGTGCTTTTAGCAACTAGCACCCTGCTCCTGGTACTTCATGCCTCCTACGGACAGTTTCCCAGGGCTTGCAGTACAGCACAGGTCCTCTTAAGCAAGGAATGTTGCCCAGTCTGGCCAGGAGATAATTCTTCATGTGGAGAAGTCTCCGGAAGGGGAGTGTGCCAAGATGTAGTCCCCTCCAACTCCCCTGTGGGTGCCCAGTTCCCTTTCTCGGGCATTGATGACCGAGAAAACTGGCCCATTGTTTTCTACAACAGGACATGCCAATGCCAGGGTAACTTTATGGGCTACAACTGCGGTGAGTGCAGGTTTGGCTACACAGGACCAAACTGCACCGTTAGACGCAACATGATCAGAAAGGACATC…	n	15	Tatsuno, Tatsuno	35.9983	138.004	2020-08-06	####	This study
25897	b	TGATGAAACTTTGGCTCCCTCCTCGGAGTCTGCTTAATTGCCCAAATCGCCACCGGCTTATTCCTAGCCATGCATTACACGGCCGACACATCCCTTGCATTCTCATCTATTGCCCACATCTGTCGAGATGTTAATAACGGCTGGCTCCTACGAAACCTTCACGCCAACGGCGCATCTTTTTTCTTTATCTGCATCTACTTCCACATTGGCCGGGGTCTTTACTATGGCTCCTACCTCTATAAAGAAACCTGAAACATTGGCGTCATTCTGTTGTTCTTAGTCATAGCCACCGCCTTTGTGGGCTATGTCCTCCCTTGAGGCCAAATATCTTTCTGAGGCGCCACAGTCATTACCAATCTCCTATCAGCCGCCCCCTACATCGGCCCAGACCTAGTTCAA…	n1	CTGAGGAGGATCGCTAGGATGGAAAGTACTACAGTGCTTTTAGCAGCTAGCACCCTGCTCCTGGTACTTCATGTCTCCTATGGACAGTTTCCCAGGGCTTGCAGTACAGCACAGGTCCTCTTAAGCAAGGAATGTTGCCCAGTCTGGCCAGGAGATAATTCTTCATGTGGAGAAGTCTCCGGAAGGGGAGTGTGCCAAGATGTAGTCCCCTCCAACTCGCCTGTGGGTGCCCAGTTCCCTTTCTCGGGCATTGATGACCGCGAAAACTGGCCCATTGTTTTCTACAACAGGACATGCCAATGCCAGGGTAACTTTATGGGCTACAACTGCGGTGAGTGCAGGTTTGGCTACACAGGACCAAACTGCACCGTTAGACGCAACATGATCAGAAAGGACATC…	b	16	Hiraide, Tatsuno	35.9759	137.999	2020-06-11	####	This study
25898	b	TGATGAAACTTTGGCTCCCTCCTCGGGGTCTGCTTAATTGCCCAAATCGCCACCGGCTTATTCCTAGCCATGCACTACACAGCCGACACATCCCTCGCATTTTCATCTATTGCCCACATCTGCCGAGACGTTAATAACGGTTGACTCCTACGAAACCTTCATGCCAACGGCGCATCTTTCTTCTTTATCTGCATCTACTTCCACATTGGACGAGGTCTTTACTACGGCTCCTACCTTTATAAAGAAACCTGAAACATTGGTGTTGTTCTACTGCTCTTAGTCATAGCTACTGCCTTTGTAGGCTACGTCCTCCCTTGAGGTCAAATATCCTTCTGAGGCGCCACAGTCATTACTAACCTTCTATCAGCCGCCCCCTACATCGGCCCAGATCTAGTTCAA…	b1	CTGAGGAGGATCGCTAGGATGGAAAGTACTACAGTGCTTTTAGCAGCTAGCACCCTGCTCCTGGTACTTCATGTCTCCTATGGACAGTTTCCCAGGGCTTGCAGTACAGCACAGGTCCTCTTAAGCAAGGAATGTTGCCCAGTCTGGCCAGGAGATAATTCTTCATGTGGAGAAGTCTCCGGAAGGGGAGTGTGCCAAGATGTAGTCCCCTCCAACTCGCCTGTGGGTGCCCAGTTCCCTTTCTCGGGCATTGATGACCGCGAAAACTGGCCCATTGTTTTCTACAACAGGACATGCCAATGCCAGGGTAACTTTATGGGCTACAACTGCGGTGAGTGCAGGTTTGGCTACACAGGACCAAACTGCACCGTTAGACGCAACATGATCAGAAAGGACATC…	b	16	Hiraide, Tatsuno	35.9759	137.999	2020-06-11	####	This study
26097	n	TGATGAAACTTTGGCTCCCTCCTCGGAGTCTGCTTAATTGCCCAAATCGCCACCGGCTTATTCCTAGCCATGCATTACACGGCCGACACATCCCTTGCATTCTCATCTATTGCCCACATCTGTCGAGATGTTAATAACGGCTGGCTCCTACGAAACCTTCACGCCAACGGCGCATCTTTTTTCTTTATCTGCATCTACTTCCACATTGGCCGGGGTCTTTACTATGGCTCCTACCTCTATAAAGAAACCTGAAACATTGGCGTCATTCTGTTGTTCTTAGTCATAGCCACCGCCTTTGTGGGCTATGTCCTCCCTTGAGGCCAAATATCTTTCTGAGGCGCCACAGTCATTACCAATCTCCTATCAGCCGCCCCCTACATCGGCCCAGACCTAGTTCAA…	n1	CTGAGGAGGATCACTAGGATGGAAAGTACTATAGTGCTTTTAGCAACTAGCACCCTGCTCCTGGTACTTCATGCCTCCTACGGACAGTTTCCCAGGGCTTGCAGTACAGCACAGGTCCTCTTAAGCAAGGAATGTTGCCCAGTCTGGCCAGGAGATAATTCTTCATGTGGAGAAGTCTCCGGAAGGGGAGTGTGCCAAGATGTAGTCCCCTCCAACTCCCCTGTGGGTGCCCAGTTCCCTTTCTCGGGCATTGATGACCGAGAAAACTGGCCCATTGTTTTCTACAACAGGACATGCCAATGCCAGGGTAACTTTATGGGCTACAACTGCGGTGAGTGCAGGTTTGGCTACACAGGACCAAACTGCACCGTTAGACGCAACATGATCAGAAAGGACATC…	n	16	Hiraide, Tatsuno	35.9759	137.999	2020-08-05	####	This study
26098	n	TGATGAAACTTTGGCTCCCTCCTCGGAGTCTGCTTAATTGCCCAAATCGCCACCGGCTTATTCCTAGCCATGCATTACACGGCCGACACATCCCTTGCATTCTCATCTATTGCCCACATCTGTCGAGATGTTAATAACGGCTGGCTCCTACGAAACCTTCACGCCAACGGCGCATCTTTTTTCTTTATCTGCATCTACTTCCACATTGGCCGGGGTCTTTACTATGGCTCCTACCTCTATAAAGAAACCTGAAACATTGGCGTCATTCTGTTGTTCTTAGTCATAGCCACCGCCTTTGTGGGCTATGTCCTCCCTTGAGGCCAAATATCTTTCTGAGGCGCCACAGTCATTACCAATCTCCTATCAGCCGCCCCCTACATCGGCCCAGACCTAGTTCAA…	n1	CTGAGGAGGATCACTAGGATGGAAAGTACTATAGTGCTTTTAGCAACTAGCACCCTGCTCCTGGTACTTCATGCCTCCTACGGACAGTTTCCCAGGGCTTGCAGTACAGCACAGGTCCTCTTAAGCAAGGAATGTTGCCCAGTCTGGCCAGGAGATAATTCTTCATGTGGAGAAGTCTCCGGAAGGGGAGTGTGCCAAGATGTAGTCCCCTCCAACTCCCCTGTGGGTGCCCAGTTCCCTTTCTCGGGCATTGATGACCGAGAAAACTGGCCCATTGTTTTCTACAACAGGACATGCCAATGCCAGGGTAACTTTATGGGCTACAACTGCGGTGAGTGCAGGTTTGGCTACACAGGACCAAACTGCACCGTTAGACGCAACATGATCAGAAAGGACATC…	n	16	Hiraide, Tatsuno	35.9759	137.999	2020-08-05	####	This study
26359	b	TGATGAAACTTTGGCTCCCTCCTCGGAGTCTGCTTAATTGCCCAAATCGCCACCGGCTTATTCCTAGCCATGCATTACACGGCCGACACATCCCTTGCATTCTCATCTATTGCCCACATCTGTCGAGATGTTAATAACGGCTGGCTCCTACGAAACCTTCACGCCAACGGCGCATCTTTTTTCTTTATCTGCATCTACTTCCACATTGGCCGGGGTCTTTACTATGGCTCCTACCTCTATAAAGAAACCTGAAACATTGGCGTCATTCTGTTGTTCTTAGTCATAGCCACCGCCTTTGTGGGCTATGTCCTCCCTTGAGGCCAAATATCTTTCTGAGGCGCCACAGTCATTACCAATCTCCTATCAGCCGCCCCCTACATCGGCCCAGACCTAGTTCAA…	n1	CTGAGGAGGATCGCTAGGATGGAAAGTACTACAGTGCTTTTAGCAGCTAGCACCCTGCTCCTGGTACTTCATGTCTCCTATGGACAGTTTCCCAGGGCTTGCAGTACAGCACAGGTCCTCTTAAGCAAGGAATGTTGCCCAGTCTGGCCAGGAGATAATTCTTCATGTGGAGAAGTCTCCGGAAGGGGAGTGTGCCAAGATGTAGTCCCCTCCAACTCGCCTGTGGGTGCCCAGTTCCCTTTCTCGGGCATTGATGACCGCGAAAACTGGCCCATTGTTTTCTACAACAGGACATGCCAATGCCAGGGTAACTTTATGGGCTACAACTGCGGTGAGTGCAGGTTTGGCTACACAGGACCAAACTGCACCGTTAGACGCAACATGATCAGAAAGGACATC…	b	16	Hiraide, Tatsuno	35.9759	137.999	2020-06-11	####	This study
26360	b	TGATGAAACTTTGGCTCCCTCCTCGGAGTCTGCTTAATTGCCCAAATCGCCACCGGCTTATTCCTAGCCATGCATTACACGGCCGACACATCCCTTGCATTCTCATCTATTGCCCACATCTGTCGAGATGTTAATAACGGCTGGCTCCTACGAAACCTTCACGCCAACGGCGCATCTTTTTTCTTTATCTGCATCTACTTCCACATTGGCCGGGGTCTTTACTATGGCTCCTACCTCTATAAAGAAACCTGAAACATTGGCGTCATTCTGTTGTTCTTAGTCATAGCCACCGCCTTTGTGGGCTATGTCCTCCCTTGAGGCCAAATATCTTTCTGAGGCGCCACAGTCATTACCAATCTCCTATCAGCCGCCCCCTACATCGGCCCAGACCTAGTTCAA…	n1	CTGAGGAGGATCGCTAGGATGGAAAGTACTACAGTGCTTTTAGCAGCTAGCACCCTGCTCCTGGTACTTCATGTCTCCTATGGACAGTTTCCCAGGGCTTGCAGTACAGCACAGGTCCTCTTAAGCAAGGAATGTTGCCCAGTCTGGCCAGGAGATAATTCTTCATGTGGAGAAGTCTCCGGAAGGGGAGTGTGCCAAGATGTAGTCCCCTCCAACTCGCCTGTGGGTGCCCAGTTCCCTTTCTCGGGCATTGATGACCGCGAAAACTGGCCCATTGTTTTCTACAACAGGACATGCCAATGCCAGGGTAACTTTATGGGCTACAACTGCGGTGAGTGCAGGTTTGGCTACACAGGACCAAACTGCACCGTTAGACGCAACATGATCAGAAAGGACATC…	b	16	Hiraide, Tatsuno	35.9759	137.999	2020-06-11	####	This study
26591	b	TGATGAAACTTTGGCTCCCTCCTCGGAGTCTGCTTAATTGCCCAAATCGCCACCGGCTTATTCCTAGCCATGCATTACACAGCCGACACATCCCTTGCATTCTCATCTATTGCCCACATCTGTCGAGATGTTAATAACGGCTGACTCCTACGAAACCTTCACGCCAACGGCGCATCTTTTTTCTTTATCTGCATCTACTTCCACATTGGCCGGGGTCTTTACTATGGCTCCTACCTCTATAAAGAAACCTGAAACATTGGCGTCATTCTGTTGTTCTTAGTCATAGCCACCGCCTTTGTGGGCTATGTCCTCCCTTGAGGCCAAATATCTTTCTGAGGCGCCACAGTCATTACCAATCTCCTATCAGCCGCCCCCTACATCGGCCCAGACCTAGTTCAA…	n2	CTGAGGAGGATCGCTAGGATGGAAAGTACTACAGTGCTTTTAGCAGCTAGCACCCTGCTCCTGGTACTTCATGYCTCCTAYGGACAGTTTCCCAGGGCTTGCAGTACAGCACAGGTCCTCTTAAGCAAGGAATGTTGCCCAGTCTGGCCAGGAGATAATTCTTCATGTGGAGAAGTCTCCGGAAGGGGAGTGTGCCAAGATGTAGTCCCCTCCAACTCSCCTGTGGGTGCCCAGTTCCCTTTCTCGGGCATTGATGACCGMGAAAACTGGCCCATTGTTTTCTACAACAGGACATGCCAATGCCAGGGTAACTTTATGGGCTACAACTGCGGTGAGTGCAGGTTTGGCTACACAGGACCAAACTGCACCGTTAGACGCAACATGATCAGAAAGGACATC…	n/b	16	Hiraide, Tatsuno	35.9759	137.999	2020-08-06	####	This study
26592	n	TGATGAAACTTTGGCTCCCTCCTCGGAGTCTGCTTAATTGCCCAAATCGCCACCGGCTTATTCCTAGCCATGCATTACACGGCCGACACATCCCTTGCATTCTCATCTATTGCCCACATCTGTCGAGATGTTAATAACGGCTGGCTCCTACGAAACCTTCACGCCAACGGCGCATCTTTTTTCTTTATCTGCATCTACTTCCACATTGGCCGGGGTCTTTACTATGGCTCCTACCTCTATAAAGAAACCTGAAACATTGGCGTCATTCTGTTGTTCTTAGTCATAGCCACCGCCTTTGTGGGCTATGTCCTCCCTTGAGGCCAAATATCTTTCTGAGGCGCCACAGTCATTACCAATCTCCTATCAGCCGCCCCCTACATCGGCCCAGACCTAGTTCAA…	n1	CTGAGGAGGATCACTAGGATGGAAAGTACTATAGTGCTTTTAGCAACTAGCACCCTGCTCCTGGTACTTCATGCCTCCTACGGACAGTTTCCCAGGGCTTGCAGTACAGCACAGGTCCTCTTAAGCAAGGAATGTTGCCCAGTCTGGCCAGGAGATAATTCTTCATGTGGAGAAGTCTCCGGAAGGGGAGTGTGCCAAGATGTAGTCCCCTCCAACTCCCCTGTGGGTGCCCAGTTCCCTTTCTCGGGCATTGATGACCGAGAAAACTGGCCCATTGTTTTCTACAACAGGACATGCCAATGCCAGGGTAACTTTATGGGCTACAACTGCGGTGAGTGCAGGTTTGGCTACACAGGACCAAACTGCACCGTTAGACGCAACATGATCAGAAAGGACATC…	n	16	Hiraide, Tatsuno	35.9759	137.999	2020-08-06	####	This study
26593	n	TGATGAAACTTTGGCTCCCTCCTCGGAGTCTGCTTAATTGCCCAAATCGCCACCGGCTTATTCCTAGCCATGCATTACACGGCCGACACATCCCTTGCATTCTCATCTATTGCCCACATCTGTCGAGATGTTAATAACGGCTGGCTCCTACGAAACCTTCACGCCAACGGCGCATCTTTTTTCTTTATCTGCATCTACTTCCACATTGGCCGGGGTCTTTACTATGGCTCCTACCTCTATAAAGAAACCTGAAACATTGGCGTCATTCTGTTGTTCTTAGTCATAGCCACCGCCTTTGTGGGCTATGTCCTCCCTTGAGGCCAAATATCTTTCTGAGGCGCCACAGTCATTACCAATCTCCTATCAGCCGCCCCCTACATCGGCCCAGACCTAGTTCAA…	n1	CTGAGGAGGATCACTAGGATGGAAAGTACTATAGTGCTTTTAGCAACTAGCACCCTGCTCCTGGTACTTCATGCCTCCTACGGACAGTTTCCCAGGGCTTGCAGTACAGCACAGGTCCTCTTAAGCAAGGAATGTTGCCCAGTCTGGCCAGGAGATAATTCTTCATGTGGAGAAGTCTCCGGAAGGGGAGTGTGCCAAGATGTAGTCCCCTCCAACTCCCCTGTGGGTGCCCAGTTCCCTTTCTCGGGCATTGATGACCGAGAAAACTGGCCCATTGTTTTCTACAACAGGACATGCCAATGCCAGGGTAACTTTATGGGCTACAACTGCGGTGAGTGCAGGTTTGGCTACACAGGACCAAACTGCACCGTTAGACGCAACATGATCAGAAAGGACATC…	n	16	Hiraide, Tatsuno	35.9759	137.999	2020-08-06	####	This study
26594	n	TGATGAAACTTTGGCTCCCTCCTCGGAGTCTGCTTAATTGCCCAAATCGCCACCGGCTTATTCCTAGCCATGCATTACACGGCCGACACATCCCTTGCATTCTCATCTATTGCCCACATCTGTCGAGATGTTAATAACGGCTGGCTCCTACGAAACCTTCACGCCAACGGCGCATCTTTTTTCTTTATCTGCATCTACTTCCACATTGGCCGGGGTCTTTACTATGGCTCCTACCTCTATAAAGAAACCTGAAACATTGGCGTCATTCTGTTGTTCTTAGTCATAGCCACCGCCTTTGTGGGCTATGTCCTCCCTTGAGGCCAAATATCTTTCTGAGGCGCCACAGTCATTACCAATCTCCTATCAGCCGCCCCCTACATCGGCCCAGACCTAGTTCAA…	n1	CTGAGGAGGATCACTAGGATGGAAAGTACTATAGTGCTTTTAGCAACTAGCACCCTGCTCCTGGTACTTCATGCCTCCTACGGACAGTTTCCCAGGGCTTGCAGTACAGCACAGGTCCTCTTAAGCAAGGAATGTTGCCCAGTCTGGCCAGGAGATAATTCTTCATGTGGAGAAGTCTCCGGAAGGGGAGTGTGCCAAGATGTAGTCCCCTCCAACTCCCCTGTGGGTGCCCAGTTCCCTTTCTCGGGCATTGATGACCGAGAAAACTGGCCCATTGTTTTCTACAACAGGACATGCCAATGCCAGGGTAACTTTATGGGCTACAACTGCGGTGAGTGCAGGTTTGGCTACACAGGACCAAACTGCACCGTTAGACGCAACATGATCAGAAAGGACATC…	n	16	Hiraide, Tatsuno	35.9759	137.999	2020-08-06	####	This study
26643	n	TGATGAAACTTTGGCTCCCTCCTCGGAGTCTGCTTAATTGCCCAAATCGCCACCGGCTTATTCCTAGCCATGCATTACACGGCCGACACATCCCTTGCATTCTCATCTATTGCCCACATCTGTCGAGATGTTAATAACGGCTGGCTCCTACGAAACCTTCACGCCAACGGCGCATCTTTTTTCTTTATCTGCATCTACTTCCACATTGGCCGGGGTCTTTACTATGGCTCCTACCTCTATAAAGAAACCTGAAACATTGGCGTCATTCTGTTGTTCTTAGTCATAGCCACCGCCTTTGTGGGCTATGTCCTCCCTTGAGGCCAAATATCTTTCTGAGGCGCCACAGTCATTACCAATCTCCTATCAGCCGCCCCCTACATCGGCCCAGACCTAGTTCAA…	n1	CTGAGGAGGATCACTAGGATGGAAAGTACTATAGTGCTTTTAGCAACTAGCACCCTGCTCCTGGTACTTCATGCCTCCTACGGACAGTTTCCCAGGGCTTGCAGTACAGCACAGGTCCTCTTAAGCAAGGAATGTTGCCCAGTCTGGCCAGGAGATAATTCTTCATGTGGAGAAGTCTCCGGAAGGGGAGTGTGCCAAGATGTAGTCCCCTCCAACTCCCCTGTGGGTGCCCAGTTCCCTTTCTCGGGCATTGATGACCGAGAAAACTGGCCCATTGTTTTCTACAACAGGACATGCCAATGCCAGGGTAACTTTATGGGCTACAACTGCGGTGAGTGCAGGTTTGGCTACACAGGACCAAACTGCACCGTTAGACGCAACATGATCAGAAAGGACATC…	n	16	Hiraide, Tatsuno	35.9759	137.999	2020-08-06	####	This study
26644	n	TGATGAAACTTTGGCTCCCTCCTCGGAGTCTGCTTAATTGCCCAAATCGCCACCGGCTTATTCCTAGCCATGCATTACACGGCCGACACATCCCTTGCATTCTCATCTATTGCCCACATCTGTCGAGATGTTAATAACGGCTGGCTCCTACGAAACCTTCACGCCAACGGCGCATCTTTTTTCTTTATCTGCATCTACTTCCACATTGGCCGGGGTCTTTACTATGGCTCCTACCTCTATAAAGAAACCTGAAACATTGGCGTCATTCTGTTGTTCTTAGTCATAGCCACCGCCTTTGTGGGCTATGTCCTCCCTTGAGGCCAAATATCTTTCTGAGGCGCCACAGTCATTACCAATCTCCTATCAGCCGCCCCCTACATCGGCCCAGACCTAGTTCAA…	n1	CTGAGGAGGATCACTAGGATGGAAAGTACTATAGTGCTTTTAGCAACTAGCACCCTGCTCCTGGTACTTCATGCCTCCTACGGACAGTTTCCCAGGGCTTGCAGTACAGCACAGGTCCTCTTAAGCAAGGAATGTTGCCCAGTCTGGCCAGGAGATAATTCTTCATGTGGAGAAGTCTCCGGAAGGGGAGTGTGCCAAGATGTAGTCCCCTCCAACTCCCCTGTGGGTGCCCAGTTCCCTTTCTCGGGCATTGATGACCGAGAAAACTGGCCCATTGTTTTCTACAACAGGACATGCCAATGCCAGGGTAACTTTATGGGCTACAACTGCGGTGAGTGCAGGTTTGGCTACACAGGACCAAACTGCACCGTTAGACGCAACATGATCAGAAAGGACATC…	n	16	Hiraide, Tatsuno	35.9759	137.999	2020-08-06	####	This study
25899	b	TGATGAAACTTTGGCTCCCTCCTCGGAGTCTGCTTAATTGCCCAAATCGCCACCGGCTTATTCCTAGCCATGCATTACACAGCCGACACATCCCTTGCATTCTCATCTATTGCCCACATCTGTCGAGATGTTAATAACGGCTGACTCCTACGAAACCTTCACGCCAACGGCGCATCTTTTTTCTTTATCTGCATCTACTTCCACATTGGCCGGGGTCTTTACTATGGCTCCTACCTCTATAAAGAAACCTGAAACATTGGCGTCATTCTGTTGTTCTTAGTCATAGCCACCGCCTTTGTGGGCTATGTCCTCCCTTGAGGCCAAATATCTTTCTGAGGCGCCACAGTCATTACCAATCTCCTATCAGCCGCCCCCTACATCGGCCCAGACCTAGTTCAA…	n2	CTGAGGAGGATCGCTAGGATGGAAAGTACTACAGTGCTTTTAGCAGCTAGCACCCTGCTCCTGGTACTTCATGTCTCCTATGGACAGTTTCCCAGGGCTTGCAGTACAGCACAGGTCCTCTTAAGCAAGGAATGTTGCCCAGTCTGGCCAGGAGATAATTCTTCATGTGGAGAAGTCTCCGGAAGGGGAGTGTGCCAAGATGTAGTCCCCTCCAACTCGCCTGTGGGTGCCCAGTTCCCTTTCTCGGGCATTGATGACCGCGAAAACTGGCCCATTGTTTTCTACAACAGGACATGCCAATGCCAGGGTAACTTTATGGGCTACAACTGCGGTGAGTGCARGTTTGGCTACACAGGACCAAACTGCACCGTTAGACGCAACATGATCAGAAAGGACATC…	b	17	Miyaki, Tatsuno	35.9733	137.991	2020-08-05	####	This study
25900	b	TGATGAAACTTTGGCTCCCTCCTCGGGGTCTGCTTAATTGCCCAAATCGCCACCGGCTTATTCCTAGCCATGCACTACACAGCCGACACATCCCTCGCATTTTCATCTATTGCCCACATCTGCCGAGACGTTAATAACGGTTGACTCCTACGAAACCTTCATGCCAACGGCGCATCTTTCTTCTTTATCTGCATCTACTTCCACATTGGACGAGGTCTTTACTACGGCTCCTACCTTTATAAAGAAACCTGAAACATTGGTGTTGTTCTACTGCTCTTAGTCATAGCTACTGCCTTTGTAGGCTACGTCCTCCCTTGAGGTCAAATATCCTTCTGAGGCGCCACAGTCATTACTAACCTTCTATCAGCCGCCCCCTACATCGGCCCAGATCTAGTTCAA…	b1	CTGAGGAGGATCGCTAGGATGGAAAGTACTACAGTGCTTTTAGCAGCTAGCACCCTGCTCCTGGTACTTCATGTCTCCTATGGACAGTTTCCCAGGGCTTGCAGTACAGCACAGGTCCTCTTAAGCAAGGAATGTTGCCCAGTCTGGCCAGGAGATAATTCTTCATGTGGAGAAGTCTCCGGAAGGGGAGTGTGCCAAGATGTAGTCCCCTCCAACTCGCCTGTGGGTGCCCAGTTCCCTTTCTCGGGCATTGATGACCGCGAAAACTGGCCCATTGTTTTCTACAACAGGACATGCCAATGCCAGGGTAACTTTATGGGCTACAACTGCGGTGAGTGCARGTTTGGCTACACAGGACCAAACTGCACCGTTAGACGCAACATGATCAGAAAGGACATC…	n/b	17	Miyaki, Tatsuno	35.9733	137.991	2020-08-05	####	This study
26283	n/b	TGATGAAACTTTGGCTCCCTCCTCGGAGTCTGCTTAATTGCCCAAATCGCCACCGGCTTATTCCTAGCCATGCATTACACGGCCGACACATCCCTTGCATTCTCATCTATTGCCCACATCTGTCGAGATGTTAATAACGGCTGGCTCCTACGAAACCTTCACGCCAACGGCGCATCTTTTTTCTTTATCTGCATCTACTTCCACATTGGCCGGGGTCTTTACTATGGCTCCTACCTCTATAAAGAAACCTGAAACATTGGCGTCATTCTGTTGTTCTTAGTCATAGCCACCGCCTTTGTGGGCTATGTCCTCCCTTGAGGCCAAATATCTTTCTGAGGCGCCACAGTCATTACCAATCTCCTATCAGCCGCCCCCTACATCGGCCCAGACCTAGTTCAA…	n1	CTGAGGAGGATCRCTAGGATGGAAAGTACTACAGTGCTTTTAGCAGCTAGCACCCTGCTCCTGGTACTTCATGYCTCCTAYGGACAGTTTCCCAGGGCTTGCAGTACAGCACAGGTCCTCTTAAGCAAGGAATGTTGCCCAGTCTGGCCAGGAGATAATTCTTCATGTGGAGAAGTCTCCGGAAGGGGAGTGTGCCAAGATGTAGTCCCCTCCAACTCSCCTGTGGGTGCCCAGTTCCCTTTCTCGGGCATTGATGACCGMGAAAACTGGCCCATTGTTTTCTACAACAGGACATGCCAATGCCAGGGTAACTTTATGGGCTACAACTGCGGTGAGTGCARGTTTGGCTACACAGGACCAAACTGCACCGTTAGACGCAACATGATCAGAAAGGACATC…	n/b	17	Miyaki, Tatsuno	35.9733	137.991	2020-08-05	####	This study
26284	n	TGATGAAACTTTGGCTCCCTCCTCGGAGTCTGCTTAATTGCCCAAATCGCCACCGGCTTATTCCTAGCCATGCATTACACGGCCGACACATCCCTTGCATTCTCATCTATTGCCCACATCTGTCGAGATGTTAATAACGGCTGGCTCCTACGAAACCTTCACGCCAACGGCGCATCTTTTTTCTTTATCTGCATCTACTTCCACATTGGCCGGGGTCTTTACTATGGCTCCTACCTCTATAAAGAAACCTGAAACATTGGCGTCATTCTGTTGTTCTTAGTCATAGCCACCGCCTTTGTGGGCTATGTCCTCCCTTGAGGCCAAATATCTTTCTGAGGCGCCACAGTCATTACCAATCTCCTATCAGCCGCCCCCTACATCGGCCCAGACCTAGTTCAA…	n1	CTGAGGAGGATCACTAGGATGRAAAGTACTAYAGTGCTTTTAGCARCTAGCACCCTGCTCCTGGTACTTCATGCCTCCTACGGACAGTTTCCCAGGGCTTGCAGTACAGCACAGGTCCTCTTAAGCAAGGAATGTTGCCCAGTCTGGCCAGGAGATAATTCTTCATGTGGAGAAGTCTCCGGAAGGGGAGTGTGCCAAGATGTAGTCCCCTCCAACTCCCCTGTGGGTGCCCAGTTCCCTTTCTCGGGCATTGATGACCGAGAAAACTGGCCCATTGTTTTCTACAACAGGACATGCCAATGCCAGGGTAACTTTATGGGCTACAACTGCGGTGAGTGCAGGTTTGGCTACACAGGACCAAACTGCACCGTTAGACGCAACATGATCAGAAAGGACATC…	n/b	17	Miyaki, Tatsuno	35.9733	137.991	2020-08-05	####	This study
26357	n	TGATGAAACTTTGGCTCCCTCCTCGGAGTCTGCTTAATTGCCCAAATCGCCACCGGCTTATTCCTAGCCATGCATTACACGGCCGACACATCCCTTGCATTCTCATCTATTGCCCACATCTGTCGAGATGTTAATAACGGCTGGCTCCTACGAAACCTTCACGCCAACGGCGCATCTTTTTTCTTTATCTGCATCTACTTCCACATTGGCCGGGGTCTTTACTATGGCTCCTACCTCTATAAAGAAACCTGAAACATTGGCGTCATTCTGTTGTTCTTAGTCATAGCCACCGCCTTTGTGGGCTATGTCCTCCCTTGAGGCCAAATATCTTTCTGAGGCGCCACAGTCATTACCAATCTCCTATCAGCCGCCCCCTACATCGGCCCAGACCTAGTTCAA…	n1	AAGTACTACAGTGCTTTTAGCAGCTAGCACCCTGCTCCTGGTACTTCATGYCTCCTAYGGACAGTTTCCCAGGGCTTGCAGTACAGCACAGGTCCTCTTAAGCAAGGAATGTTGCCCAGTCTGGCCAGGAGATAATTCTTCATGTGGAGAAGTCTCCGGAAGGGGAGTGTGCCAAGATGTAGTCCCCTCCAACTCSCCTGTGGGTGCCCAGTTCCCTTTCTCGGGCATTGATGACCGMGAAAACTGGCCCATTGTTTTCTACAACAGGACATGCCAATGCCAGGGTAACTTTATGGGCTACAACTGCGGTGAGTGCAGGTTTGGCTACACAGGACCAAACTGCACCGTTAGACGCAACATGATCAGAAAGGACATCTTCAGGATGACCACGGCTGAGAA…	n/b	17	Miyaki, Tatsuno	35.9733	137.991	2020-08-05	####	This study
26358	n	TGATGAAACTTTGGCTCCCTCCTCGGAGTCTGCTTAATTGCCCAAATCGCCACCGGCTTATTCCTAGCCATGCATTACACGGCCGACACATCCCTTGCATTCTCATCTATTGCCCACATCTGTCGAGATGTTAATAACGGCTGGCTCCTACGAAACCTTCACGCCAACGGCGCATCTTTTTTCTTTATCTGCATCTACTTCCACATTGGCCGGGGTCTTTACTATGGCTCCTACCTCTATAAAGAAACCTGAAACATTGGCGTCATTCTGTTGTTCTTAGTCATAGCCACCGCCTTTGTGGGCTATGTCCTCCCTTGAGGCCAAATATCTTTCTGAGGCGCCACAGTCATTACCAATCTCCTATCAGCCGCCCCCTACATCGGCCCAGACCTAGTTCAA…	n1	CTGAGGAGGATCACTAGGATGGAAAGTACTATAGTGCTTTTAGCAACTAGCACCCTGCTCCTGGTACTTCATGCCTCCTACGGACAGTTTCCCAGGGCTTGCAGTACAGCACAGGTCCTCTTAAGCAAGGAATGTTGCCCAGTCTGGCCAGGAGATAATTCTTCATGTGGAGAAGTCTCCGGAAGGGGAGTGTGCCAAGATGTAGTCCCCTCCAACTCCCCTGTGGGTGCCCAGTTCCCTTTCTCGGGCATTGATGACCGAGAAAACTGGCCCATTGTTTTCTACAACAGGACATGCCAATGCCAGGGTAACTTTATGGGCTACAACTGCGGTGAGTGCAGGTTTGGCTACACAGGACCAAACTGCACCGTTAGACGCAACATGATCAGAAAGGACATC…	n	17	Miyaki, Tatsuno	35.9733	137.991	2020-08-05	####	This study
26587	b	TGATGAAACTTTGGCTCCCTCCTCGGGGTCTGCTTAATTGCCCAAATCGCCACCGGCTTATTCCTAGCCATGCACTACACAGCCGACACATCCCTCGCATTTTCATCTATTGCCCACATCTGCCGAGACGTTAATAACGGTTGACTCCTACGAAACCTTCATGCCAACGGCGCATCTTTCTTCTTTATCTGCATCTACTTCCACATTGGACGAGGTCTTTACTACGGCTCCTACCTTTATAAAGAAACCTGAAACATTGGTGTTGTTCTACTGCTCTTAGTCATAGCTACTGCCTTTGTAGGCTACGTCCTCCCTTGAGGTCAAATATCCTTCTGAGGCGCCACAGTCATTACTAACCTTCTATCAGCCGCCCCCTACATCGGCCCAGATCTAGTTCAA…	b1	CTGAGGAGGATCGCTAGGATGGAAAGTACTACAGTGCTTTTAGCAGCTAGCACCCTGCTCCTGGTACTTCATGTCTCCTATGGACAGTTTCCCAGGGCTTGCAGTACAGCACAGGTCCTCTTAAGCAAGGAATGTTGCCCAGTCTGGCCAGGAGATAATTCTTCATGTGGAGAAGTCTCCGGAAGGGGAGTGTGCCAAGATGTAGTCCCCTCCAACTCGCCTGTGGGTGCCCAGTTCCCTTTCTCGGGCATTGATGACCGCGAAAACTGGCCCATTGTTTTCTACAACAGGACATGCCAATGCCAGGGTAACTTTATGGGCTACAACTGCGGTGAGTGCARGTTTGGCTACACAGGACCAAACTGCACCGTTAGACGCAACATGATCAGAAAGGACATC…	b	17	Miyaki, Tatsuno	35.9733	137.991	2020-08-06	####	This study
26588	b	TGATGAAACTTTGGCTCCCTCCTCGGAGTCTGCTTAATTGCCCAAATCGCCACCGGCTTATTCCTAGCCATGCATTACACGGCCGACACATCCCTTGCATTCTCATCTATTGCCCACATCTGTCGAGATGTTAATAACGGCTGGCTCCTACGAAACCTTCACGCCAACGGCGCATCTTTTTTCTTTATCTGCATCTACTTCCACATTGGCCGGGGTCTTTACTATGGCTCCTACCTCTATAAAGAAACCTGAAACATTGGCGTCATTCTGTTGTTCTTAGTCATAGCCACCGCCTTTGTGGGCTATGTCCTCCCTTGAGGCCAAATATCTTTCTGAGGCGCCACAGTCATTACCAATCTCCTATCAGCCGCCCCCTACATCGGCCCAGACCTAGTTCAA…	n1	CTGAGGAGGATCACTAGGATGGAAAGTACTATAGTGCTTTTAGCAACTAGCACCCTGCTCCTGGTACTTCATGCCTCCTACGGACAGTTTCCCAGGGCTTGCAGTACAGCACAGGTCCTCTTAAGCAAGGAATGTTGCCCAGTCTGGCCAGGAGATAATTCTTCATGTGGAGAAGTCTCCGGAAGGGGAGTGTGCCAAGATGTAGTCCCCTCCAACTCCCCTGTGGGTGCCCAGTTCCCTTTCTCGGGCATTGATGACCGAGAAAACTGGCCCATTGTTTTCTACAACAGGACATGCCAATGCCAGGGTAACTTTATGGGCTACAACTGCGGTGAGTGCAGGTTTGGCTACACAGGACCAAACTGCACCGTTAGACGCAACATGATCAGAAAGGACATC…	n	17	Miyaki, Tatsuno	35.9733	137.991	2020-08-06	####	This study
26589	n	TGATGAAACTTTGGCTCCCTCCTCGGAGTCTGCTTAATTGCCCAAATCGCCACCGGCTTATTCCTAGCCATGCATTACACGGCCGACACATCCCTTGCATTCTCATCTATTGCCCACATCTGTCGAGATGTTAATAACGGCTGGCTCCTACGAAACCTTCACGCCAACGGCGCATCTTTTTTCTTTATCTGCATCTACTTCCACATTGGCCGGGGTCTTTACTATGGCTCCTACCTCTATAAAGAAACCTGAAACATTGGCGTCATTCTGTTGTTCTTAGTCATAGCCACCGCCTTTGTGGGCTATGTCCTCCCTTGAGGCCAAATATCTTTCTGAGGCGCCACAGTCATTACCAATCTCCTATCAGCCGCCCCCTACATCGGCCCAGACCTAGTTCAA…	n1	CTGAGGAGGATCACTAGGATGGAAAGTACTATAGTGCTTTTAGCAACTAGCACCCTGCTCCTGGTACTTCATGCCTCCTACGGACAGTTTCCCAGGGCTTGCAGTACAGCACAGGTCCTCTTAAGCAAGGAATGTTGCCCAGTCTGGCCAGGAGATAATTCTTCATGTGGAGAAGTCTCCGGAAGGGGAGTGTGCCAAGATGTAGTCCCCTCCAACTCCCCTGTGGGTGCCCAGTTCCCTTTCTCGGGCATTGATGACCGAGAAAACTGGCCCATTGTTTTCTACAACAGGACATGCCAATGCCAGGGTAACTTTATGGGCTACAACTGCGGTGAGTGCAGGTTTGGCTACACAGGACCAAACTGCACCGTTAGACGCAACATGATCAGAAAGGACATC…	n	17	Miyaki, Tatsuno	35.9733	137.991	2020-08-06	####	This study
26590	n	TGATGAAACTTTGGCTCCCTCCTCGGAGTCTGCTTAATTGCCCAAATCGCCACCGGCTTATTCCTAGCCATGCATTACACGGCCGACACATCCCTTGCATTCTCATCTATTGCCCACATCTGTCGAGATGTTAATAACGGCTGGCTCCTACGAAACCTTCACGCCAACGGCGCATCTTTTTTCTTTATCTGCATCTACTTCCACATTGGCCGGGGTCTTTACTATGGCTCCTACCTCTATAAAGAAACCTGAAACATTGGCGTCATTCTGTTGTTCTTAGTCATAGCCACCGCCTTTGTGGGCTATGTCCTCCCTTGAGGCCAAATATCTTTCTGAGGCGCCACAGTCATTACCAATCTCCTATCAGCCGCCCCCTACATCGGCCCAGACCTAGTTCAA…	n1	CTGAGGAGGATCACTAGGATGGAAAGTACTATAGTGCTTTTAGCAACTAGCACCCTGCTCCTGGTACTTCATGCCTCCTACGGACAGTTTCCCAGGGCTTGCAGTACAGCACAGGTCCTCTTAAGCAAGGAATGTTGCCCAGTCTGGCCAGGAGATAATTCTTCATGTGGAGAAGTCTCCGGAAGGGGAGTGTGCCAAGATGTAGTCCCCTCCAACTCCCCTGTGGGTGCCCAGTTCCCTTTCTCGGGCATTGATGACCGAGAAAACTGGCCCATTGTTTTCTACAACAGGACATGCCAATGCCAGGGTAACTTTATGGGCTACAACTGCGGTGAGTGCAGGTTTGGCTACACAGGACCAAACTGCACCGTTAGACGCAACATGATCAGAAAGGACATC…	n	17	Miyaki, Tatsuno	35.9733	137.991	2020-08-06	####	This study
26641	b	TGATGAAACTTTGGCTCCCTCCTCGGGGTCTGCTTAATTGCCCAAATCGCCACCGGCTTATTCCTAGCCATGCACTACACAGCCGACACATCCCTCGCATTTTCATCTATTGCCCACATCTGCCGAGACGTTAATAACGGTTGACTCCTACGAAACCTTCATGCCAACGGCGCATCTTTCTTCTTTATCTGCATCTACTTCCACATTGGACGAGGTCTTTACTACGGCTCCTACCTTTATAAAGAAACCTGAAACATTGGTGTTGTTCTACTGCTCTTAGTCATAGCTACTGCCTTTGTAGGCTACGTCCTCCCTTGAGGTCAAATATCCTTCTGAGGCGCCACAGTCATTACTAACCTTCTATCAGCCGCCCCCTACATCGGCCCAGATCTAGTTCAA…	b1	CTGAGGAGGATCGCTAGGATGGAAAGTACTACAGTGCTTTTAGCAGCTAGCACCCTGCTCCTGGTACTTCATGTCTCCTATGGACAGTTTCCCAGGGCTTGCAGTACAGCACAGGTCCTCTTAAGCAAGGAATGTTGCCCAGTCTGGCCAGGAGATAATTCTTCATGTGGAGAAGTCTCCGGAAGGGGAGTGTGCCAAGATGTAGTCCCCTCCAACTCGCCTGTGGGTGCCCAGTTCCCTTTCTCGGGCATTGATGACCGMGAAAACTGGCCCATTGTTTTCTACAACAGGACATGCCAATGCCAGGGTAACTTTATGGGCTACAACTGCGGTGAGTGCARGTTTGGCTACACAGGACCAAACTGCACCGTTAGACGCAACATGATCAGAAAGGACATC…	n/b	17	Miyaki, Tatsuno	35.9733	137.991	2020-08-06	####	This study
26642	b	TGATGAAACTTTGGCTCCCTCCTCGGGGTCTGCTTAATTGCCCAAATCGCCACCGGCTTATTCCTAGCCATGCACTACACAGCCGACACATCCCTCGCATTTTCATCTATTGCCCACATCTGCCGAGACGTTAATAACGGTTGACTCCTACGAAACCTTCATGCCAACGGCGCATCTTTCTTCTTTATCTGCATCTACTTCCACATTGGACGAGGTCTTTACTACGGCTCCTACCTTTATAAAGAAACCTGAAACATTGGTGTTGTTCTACTGCTCTTAGTCATAGCTACTGCCTTTGTAGGCTACGTCCTCCCTTGAGGTCAAATATCCTTCTGAGGCGCCACAGTCATTACTAACCTTCTATCAGCCGCCCCCTACATCGGCCCAGATCTAGTTCAA…	b1	CTGAGGAGGATCGCTAGGATGGAAAGTACTACAGTGCTTTTAGCAGCTAGCACCCTGCTCCTGGTACTTCATGTCTCCTATGGACAGTTTCCCAGGGCTTGCAGTACAGCACAGGTCCTCTTAAGCAAGGAATGTTGCCCAGTCTGGCCAGGAGATAATTCTTCATGTGGAGAAGTCTCCGGAAGGGGAGTGTGCCAAGATGTAGTCCCCTCCAACTCGCCTGTGGGTGCCCAGTTCCCTTTCTCGGGCATTGATGACCGCGAAAACTGGCCCATTGTTTTCTACAACAGGACATGCCAATGCCAGGGTAACTTTATGGGCTACAACTGCGGTGAGTGCAGGTTTGGCTACACAGGACCAAACTGCACCGTTAGACGCAACATGATCAGAAAGGACATC…	b	17	Miyaki, Tatsuno	35.9733	137.991	2020-08-06	####	This study
26429	n	TGATGAAACTTTGGCTCCCTCCTCGGAGTCTGCTTAATTGCCCAAATCGCCACCGGCTTATTCCTAGCCATGCATTACACGGCCGACACATCCCTTGCATTCTCATCTATTGCCCACATCTGTCGAGATGTTAATAACGGCTGGCTCCTACGAAACCTTCACGCCAACGGCGCATCTTTTTTCTTTATCTGCATCTACTTCCACATTGGCCGGGGTCTTTACTATGGCTCCTACCTCTATAAAGAAACCTGAAACATTGGCGTCATTCTGTTGTTCTTAGTCATAGCCACCGCCTTTGTGGGCTATGTCCTCCCTTGAGGCCAAATATCTTTCTGAGGCGCCACAGTCATTACCAATCTCCTATCAGCCGCCCCCTACATCGGCCCAGACCTAGTTCAA…	n1	CTGAGGAGGATCACTAGGATGGAAAGTACTATAGTGCTTTTAGCAACTAGCACCCTGCTCCTGGTACTTCATGCCTCCTACGGACAGTTTCCCAGGGCTTGCAGTACAGCACAGGTCCTCTTAAGCAAGGAATGTTGCCCAGTCTGGCCAGGAGATAATTCTTCATGTGGAGAAGTCTCCGGAAGGGGAGTGTGCCAAGATGTAGTCCCCTCCAACTCCCCTGTGGGTGCCCAGTTCCCTTTCTCGGGCATTGATGACCGAGAAAACTGGCCCATTGTTTTCTACAACAGGACATGCCAATGCCAGGGTAACTTTATGGGCTACAACTGCGGTGAGTGCAGGTTTGGCTACACAGGACCAAACTGCACCGTTAGACGCAACATGATCAGAAAGGACATC…	n	18	Shinmachi, Tatsuno	35.967	137.981	2020-08-06	####	This study
26430	n	TGATGAAACTTTGGCTCCCTCCTCGGAGTCTGCTTAATTGCCCAAATCGCCACCGGCTTATTCCTAGCCATGCATTACACGGCCGACACATCCCTTGCATTCTCATCTATTGCCCACATCTGTCGAGATGTTAATAACGGCTGGCTCCTACGAAACCTTCACGCCAACGGCGCATCTTTTTTCTTTATCTGCATCTACTTCCACATTGGCCGGGGTCTTTACTATGGCTCCTACCTCTATAAAGAAACCTGAAACATTGGCGTCATTCTGTTGTTCTTAGTCATAGCCACCGCCTTTGTGGGCTATGTCCTCCCTTGAGGCCAAATATCTTTCTGAGGCGCCACAGTCATTACCAATCTCCTATCAGCCGCCCCCTACATCGGCCCAGACCTAGTTCAA…	n1	CTGAGGAGGATCACTAGGATGGAAAGTACTATAGTGCTTTTAGCAACTAGCACCCTGCTCCTGGTACTTCATGCCTCCTACGGACAGTTTCCCAGGGCTTGCAGTACAGCACAGGTCCTCTTAAGCAAGGAATGTTGCCCAGTCTGGCCAGGAGATAATTCTTCATGTGGAGAAGTCTCCGGAAGGGGAGTGTGCCAAGATGTAGTCCCCTCCAACTCCCCTGTGGGTGCCCAGTTCCCTTTCTCGGGCATTGATGACCGAGAAAACTGGCCCATTGTTTTCTACAACAGGACATGCCAATGCCAGGGTAACTTTATGGGCTACAACTGCGGTGAGTGCAGGTTTGGCTACACAGGACCAAACTGCACCGTTAGACGCAACATGATCAGAAAGGACATC…	n	18	Shinmachi, Tatsuno	35.967	137.981	2020-08-06	####	This study
26431	n	TGATGAAACTTTGGCTCCCTCCTCGGAGTCTGCTTAATTGCCCAAATCGCCACCGGCTTATTCCTAGCCATGCATTACACGGCCGACACATCCCTTGCATTCTCATCTATTGCCCACATCTGTCGAGATGTTAATAACGGCTGGCTCCTACGAAACCTTCACGCCAACGGCGCATCTTTTTTCTTTATCTGCATCTACTTCCACATTGGCCGGGGTCTTTACTATGGCTCCTACCTCTATAAAGAAACCTGAAACATTGGCGTCATTCTGTTGTTCTTAGTCATAGCCACCGCCTTTGTGGGCTATGTCCTCCCTTGAGGCCAAATATCTTTCTGAGGCGCCACAGTCATTACCAATCTCCTATCAGCCGCCCCCTACATCGGCCCAGACCTAGTTCAA…	n1	CTGAGGAGGATCACTAGGATGGAAAGTACTATAGTGCTTTTAGCAACTAGCACCCTGCTCCTGGTACTTCATGCCTCCTACGGACAGTTTCCCAGGGCTTGCAGTACAGCACAGGTCCTCTTAAGCAAGGAATGTTGCCCAGTCTGGCCAGGAGATAATTCTTCATGTGGAGAAGTCTCCGGAAGGGGAGTGTGCCAAGATGTAGTCCCCTCCAACTCCCCTGTGGGTGCCCAGTTCCCTTTCTCGGGCATTGATGACCGAGAAAACTGGCCCATTGTTTTCTACAACAGGACATGCCAATGCCAGGGTAACTTTATGGGCTACAACTGCGGTGAGTGCAGGTTTGGCTACACAGGACCAAACTGCACCGTTAGACGCAACATGATCAGAAAGGACATC…	n	18	Shinmachi, Tatsuno	35.967	137.981	2020-08-06	####	This study
25917	b	TGATGAAACTTTGGCTCCCTCCTCGGAGTCTGCTTAATTGCCCAAATCGCCACCGGCTTATTCCTAGCCATGCATTACACGGCCGACACATCCCTTGCATTCTCATCTATTGCCCACATCTGTCGAGATGTTAATAACGGCTGGCTCCTACGAAACCTTCACGCCAACGGCGCATCTTTTTTCTTTATCTGCATCTACTTCCACATTGGCCGGGGTCTTTACTATGGCTCCTACCTCTATAAAGAAACCTGAAACATTGGCGTCATTCTGTTGTTCTTAGTCATAGCCACCGCCTTTGTGGGCTATGTCCTCCCTTGAGGCCAAATATCTTTCTGAGGCGCCACAGTCATTACCAATCTCCTATCAGCCGCCCCCTACATCGGCCCAGACCTAGTTCAA…	n1	CTGAGGAGGATCGCTAGGATGGAAAGTACTACAGTGCTTTTAGCAGCTAGCACCCTGCTCCTGGTACTTCATGTCTCCTATGGACAGTTTCCCAGGGCTTGCAGTACAGCACAGGTCCTCTTAAGCAAGGAATGTTGCCCAGTCTGGCCAGGAGATAATTCTTCATGTGGAGAAGTCTCCGGAAGGGGAGTGTGCCAAGATGTAGTCCCCTCCAACTCGCCTGTGGGTGCCCAGTTCCCTTTCTCGGGCATTGATGACCGCGAAAACTGGCCCATTGTTTTCTACAACAGGACATGCCAATGCCAGGGTAACTTTATGGGCTACAACTGCGGTGAGTGCARGTTTGGCTACACAGGACCAAACTGCACCGTTAGACGCAACATGATCAGAAAGGACATC…	b	19	Higashi-minowa, Minowa 1	35.9365	137.997	2020-06-11	####	This study
25918	b	TGATGAAACTTTGGCTCCCTCCTCGGGGTCTGCTTAATTGCCCAAATCGCCACCGGCTTATTCCTAGCCATGCACTACACAGCCGACACATCCCTCGCATTTTCATCTATTGCCCACATCTGCCGAGACGTTAATAACGGTTGACTCCTACGAAACCTTCATGCCAACGGCGCATCTTTCTTCTTTATCTGCATCTACTTCCACATTGGACGAGGTCTTTACTACGGCTCCTACCTTTATAAAGAAACCTGAAACATTGGTGTTGTTCTACTGCTCTTAGTCATAGCTACTGCCTTTGTAGGCTACGTCCTCCCTTGAGGTCAAATATCCTTCTGAGGCGCCACAGTCATTACTAACCTTCTATCAGCCGCCCCCTACATCGGCCCAGATCTAGTTCAA…	b1	CTGAGGAGGATCGCTAGGATGGAAAGTACTACAGTGCTTTTAGCAGCTAGCACCCTGCTCCTGGTACTTCATGTCTCCTATGGACAGTTTCCCAGGGCTTGCAGTACAGCACAGGTCCTCTTAAGCAAGGAATGTTGCCCAGTCTGGCCAGGAGATAATTCTTCATGTGGAGAAGTCTCCGGAAGGGGAGTGTGCCAAGATGTAGTCCCCTCCAACTCGCCTGTGGGTGCCCAGTTCCCTTTCTCGGGCATTGATGACCGMGAAAACTGGCCCATTGTTTTCTACAACAGGACATGCCAATGCCAGGGTAACTTTATGGGCTACAACTGCGGTGAGTGCARGTTTGGCTACACAGGACCAAACTGCACCGTTAGACGCAACATGATCAGAAAGGACATC…	n/b	19	Higashi-minowa, Minowa 1	35.9365	137.997	2020-06-11	####	This study
26099	n	TGATGAAACTTTGGCTCCCTCCTCGGAGTCTGCTTAATTGCCCAAATCGCCACCGGCTTATTCCTAGCCATGCATTACACGGCCGACACATCCCTTGCATTCTCATCTATTGCCCACATCTGTCGAGATGTTAATAACGGCTGGCTCCTACGAAACCTTCACGCCAACGGCGCATCTTTTTTCTTTATCTGCATCTACTTCCACATTGGCCGGGGTCTTTACTATGGCTCCTACCTCTATAAAGAAACCTGAAACATTGGCGTCATTCTGTTGTTCTTAGTCATAGCCACCGCCTTTGTGGGCTATGTCCTCCCTTGAGGCCAAATATCTTTCTGAGGCGCCACAGTCATTACCAATCTCCTATCAGCCGCCCCCTACATCGGCCCAGACCTAGTTCAA…	n1	TGAGGAGGATCATTAGGATGGAAAGTACTATAGTGCTTTTAGCAACTAGCACCCTGCTCCTGGTACTTCATGCCTCCTACGGACAGTTTCCCAGGGCTTGCAGTACAGCACAGGTCCTCTTAAGCAAGGAATGTTGCCCAGTCTGGCCAGGAGATAATTCTTCATGTGGAGAAGTCTCCGGAAGGGGAGTGTGCCAAGATGTAGTCCCCTCCAACTCCCCTGTGGGTGCCCAGTTCCCTTTCTCGGGCATTGATGACCGAGAAAACTGGCCCATTGTTTTCTACAACAGGACATGCCAATGCCAGGGTAACTTTATGGGCTACAACTGCGGTGAGTGCAGGTTTGGCTACACAGGACCAAACTGCACCGTTAGACGCAACATGATCAGAAAGGACATCT…	n	19	Higashi-minowa, Minowa 1	35.9365	137.997	2020-06-11	####	This study
26100	n	TGATGAAACTTTGGCTCCCTCCTCGGAGTCTGCTTAATTGCCCAAATCGCCACCGGCTTATTCCTAGCCATGCATTACACGGCCGACACATCCCTTGCATTCTCATCTATTGCCCACATCTGTCGAGATGTTAATAACGGCTGGCTCCTACGAAACCTTCACGCCAACGGCGCATCTTTTTTCTTTATCTGCATCTACTTCCACATTGGCCGGGGTCTTTACTATGGCTCCTACCTCTATAAAGAAACCTGAAACATTGGCGTCATTCTGTTGTTCTTAGTCATAGCCACCGCCTTTGTGGGCTATGTCCTCCCTTGAGGCCAAATATCTTTCTGAGGCGCCACAGTCATTACCAATCTCCTATCAGCCGCCCCCTACATCGGCCCAGACCTAGTTCAA…	n1	CTGAGGAGGATCACTAGGATGGAAAGTACTATAGTGCTTTTAGCAACTAGCACCCTGCTCCTGGTACTTCATGCCTCCTACGGACAGTTTCCCAGGGCTTGCAGTACAGCACAGGTCCTCTTAAGCAAGGAATGTTGCCCAGTCTGGCCAGGAGATAATTCTTCATGTGGAGAAGTCTCCGGAAGGGGAGTGTGCCAAGATGTAGTCCCCTCCAACTCCCCTGTGGGTGCCCAGTTCCCTTTCTCGGGCATTGATGACCGAGAAAACTGGCCCATTGTTTTCTACAACAGGACATGCCAATGCCAGGGTAACTTTATGGGCTACAACTGCGGTGAGTGCAGGTTTGGCTACACAGGACCAAACTGCACCGTTAGACGCAACATGATCAGAAAGGACATC…	n	19	Higashi-minowa, Minowa 1	35.9365	137.997	2020-06-11	####	This study
26321	b	TGATGAAACTTTGGCTCCCTCCTCGGGGTCTGCTTAATTGCCCAAATCGCCACCGGCTTATTCCTAGCCATGCACTACACAGCCGACACATCCCTCGCATTTTCATCTATTGCCCACATCTGCCGAGACGTTAATAACGGTTGACTCCTACGAAACCTTCATGCCAACGGCGCATCTTTCTTCTTTATCTGCATCTACTTCCACATTGGACGAGGTCTTTACTACGGCTCCTACCTTTATAAAGAAACCTGAAACATTGGTGTTGTTCTACTGCTCTTAGTCATAGCTACTGCCTTTGTAGGCTACGTCCTCCCTTGAGGTCAAATATCCTTCTGAGGCGCCACAGTCATTACTAACCTTCTATCAGCCGCCCCCTACATCGGCCCAGATCTAGTTCAA…	b1	CTGAGGAGGATCRCTAGGATGGAAAGTACTAYAGTGCTTTTAGCANCTAGCACCCTGCTCCTGGTACTTCATGYCTCCTAYGGACAGTTTCCCAGGGCTTGCAGTACAGCACAGGTCCTCTTAAGCAAGGAATGTTGCCCAGTCTGGCCAGGAGATAATTCTTCATGTGGAGAAGTCTCCGGAAGGGGAGTGTGCCAAGATGTAGTCCCCTCCAACTCSCCTGTGGGTGCCCAGTTCCCTTTCTCGGGCATTGATGACCGAGAAAACTGGCCCATTGTTTTCTACAACAGGACATGCCAATGCCAGGGTAACTTTATGGGCTACAACTGCGGTGAGTGCARGTTTGGCTACACAGGACCAAACTGCACCGTTAGACGCAACATGATCAGAAAGGACATC…	n/b	19	Higashi-minowa, Minowa 1	35.9365	137.997	2020-06-11	####	This study
26322	n/b	TGATGAAACTTTGGCTCCCTCCTCGGAGTCTGCTTAATTGCCCAAATCGCCACCGGCTTATTCCTAGCCATGCATTACACGGCCGACACATCCCTTGCATTCTCATCTATTGCCCACATCTGTCGAGATGTTAATAACGGCTGGCTCCTACGAAACCTTCACGCCAACGGCGCATCTTTTTTCTTTATCTGCATCTACTTCCACATTGGCCGGGGTCTTTACTATGGCTCCTACCTCTATAAAGAAACCTGAAACATTGGCGTCATTCTGTTGTTCTTAGTCATAGCCACCGCCTTTGTGGGCTATGTCCTCCCTTGAGGCCAAATATCTTTCTGAGGCGCCACAGTCATTACCAATCTCCTATCAGCCGCCCCCTACATCGGCCCAGACCTAGTTCAA…	n1	CTGAGGAGGATCGCTAGGATGGAAAGTACTACAGTGCTTTTAGCAGCTAGCACCCTGCTCCTGGTACTTCATGTCTCCTATGGACAGTTTCCCAGGGCTTGCAGTACAGCACAGGTCCTCTTAAGCAAGGAATGTTGCCCAGTCTGGCCAGGAGATAATTCTTCATGTGGAGAAGTCTCCGGAAGGGGAGTGTGCCAAGATGTAGTCCCCTCCAACTCGCCTGTGGGTGCCCAGTTCCCTTTCTCGGGCATTGATGACCGCGAAAACTGGCCCATTGTTTTCTACAACAGGACATGCCAATGCCAGGGTAACTTTATGGGCTACAACTGCGGTGAGTGCAGGTTTGGCTACACAGGACCAAACTGCACCGTTAGACGCAACATGATCAGAAAGGACATC…	b	19	Higashi-minowa, Minowa 1	35.9365	137.997	2020-06-11	####	This study
26634	b	TGATGAAACTTTGGCTCCCTCCTCGGGGTCTGCTTAATTGCCCAAATCGCCACCGGCTTATTCCTAGCCATGCACTACACAGCCGACACATCCCTCGCATTTTCATCTATTGCCCACATCTGCCGAGACGTTAATAACGGTTGACTCCTACGAAACCTTCATGCCAACGGCGCATCTTTCTTCTTTATCTGCATCTACTTCCACATTGGACGAGGTCTTTACTACGGCTCCTACCTTTATAAAGAAACCTGAAACATTGGTGTTGTTCTACTGCTCTTAGTCATAGCTACTGCCTTTGTAGGCTACGTCCTCCCTTGAGGTCAAATATCCTTCTGAGGCGCCACAGTCATTACTAACCTTCTATCAGCCGCCCCCTACATCGGCCCAGATCTAGTTCAA…	b1	CTGAGGAGGATCRCTAGGATGGAAAGTACTAYAGTGCTTTTAGCARCTAGCACCCTGCTCCTGGTACTTCATGYCTCCTAYGGACAGTTTCCCAGGGCTTGCAGTACAGCACAGGTCCTCTTAAGCAAGGAATGTTGCCCAGTCTGGCCAGGAGATAATTCTTCATGTGGAGAAGTCTCCGGAAGGGGAGTGTGCCAAGATGTAGTCCCCTCCAACTCSCCTGTGGGTGCCCAGTTCCCTTTCTCGGGCATTGATGACCGAGAAAACTGGCCCATTGTTTTCTACAACAGGACATGCCAATGCCAGGGTAACTTTATGGGCTACAACTGCGGTGAGTGCARGTTTGGCTACACAGGACCAAACTGCACCGTTAGACGCAACATGATCAGAAAGGACATC…	n/b	19	Higashi-minowa, Minowa 1	35.9365	137.997	2020-06-12	####	This study
26635	n	TGATGAAACTTTGGCTCCCTCCTCGGAGTCTGCTTAATTGCCCAAATCGCCACCGGCTTATTCCTAGCCATGCATTACACGGCCGACACATCCCTTGCATTCTCATCTATTGCCCACATCTGTCGAGATGTTAATAACGGCTGGCTCCTGCGAAACCTTCACGCCAACGGCGCATCTTTTTTCTTTATCTGCATCTACTTCCACATTGGCCGGGGTCTTTACTATGGCTCCTACCTCTATAAAGAAACCTGAAACATTGGCGTCATTCTGTTGTTCTTAGTCATAGCCACCGCCTTTGTGGGCTATGTCCTCCCTTGAGGCCAAATATCTTTCTGAGGCGCCACAGTCATTACCAATCTCCTATCAGCCGCCCCCTACATCGGCCCAGACCTAGTTCAA…	n14	CTGAGGAGGATCGCTAGGATGGAAAGTACTACAGTGCTTTTAGCAGCTAGCACCCTGCTCCTGGTACTTCATGYCTCCTAYGGACAGTTTCCCAGGGCTTGCAGTACAGCACAGGTCCTCTTAAGCAAGGAATGTTGCCCAGTCTGGCCAGGAGATAATTCTTCATGTGGAGAAGTCTCCGGAAGGGGAGTGTGCCAAGATGTAGTCCCCTCCAACTCSCCTGTGGGTGCCCAGTTCCCTTTCTCGGGCATTGATGACCGAGAAAACTGGCCCATTGTTTTCTACAACAGGACATGCCAATGCCAGGGTAACTTTATGGGCTACAACTGCGGTGAGTGCARGTTTGGCTACACAGGACCAAACTGCACCGTTAGACGCAACATGATCAGAAAGGACATC…	n/b	19	Higashi-minowa, Minowa 1	35.9365	137.997	2020-06-12	####	This study
26636	n/b	TGATGAAACTTTGGCTCCCTCCTCGGGGTCTGCTTAATTGCCCAAATCGCCACCGGCTTATTCCTAGCCATGCACTACACAGCCGACACATCCCTCGCATTTTCATCTATTGCCCACATCTGCCGAGACGTTAATAACGGTTGACTCCTACGAAACCTTCATGCCAACGGCGCATCTTTCTTCTTTATCTGCATCTACTTCCACATTGGACGAGGTCTTTACTACGGCTCCTACCTTTATAAAGAAACCTGAAACATTGGTGTTGTTCTACTGCTCTTAGTCATAGCTACTGCCTTTGTAGGCTACGTCCTCCCTTGAGGTCAAATATCCTTCTGAGGCGCCACAGTCATTACTAACCTTCTATCAGCCGCCCCCTACATCGGCCCAGATCTAGTTCAA…	b1	CTGAGGAGGATCRCTAGGATGGAAAGTACTAYAGTGCTTTTAGCARCTAGCACCCTGCTCCTGGTACTTCATGYCTCCTAYGGACAGTTTCCCAGGGCTTGCAGTACAGCACAGGTCCTCTTAAGCAAGGAATGTTGCCCAGTCTGGCCAGGAGATAATTCTTCATGTGGAGAAGTCTCCGGAAGGGGAGTGTGCCAAGATGTAGTCCCCTCCAACTCSCCTGTGGGTGCCCAGTTCCCTTTCTCGGGCATTGATGACCGAGAAAACTGGCCCATTGTTTTCTACAACAGGACATGCCAATGCCAGGGTAACTTTATGGGCTACAACTGCGGTGAGTGCARGTTTGGCTACACAGGACCAAACTGCACCGTTAGACGCAACATGATCAGAAAGGACATC…	n/b	19	Higashi-minowa, Minowa 1	35.9365	137.997	2020-06-12	####	This study
26699	n	TGATGAAACTTTGGCTCCCTCCTCGGAGTCTGCTTAATTGCCCAAATCGCCACCGGCTTATTCCTAGCCATGCATTACACGGCCGACACATCCCTTGCATTCTCATCTATTGCCCACATCTGTCGAGATGTTAATAACGGCTGGCTCCTGCGAAACCTTCACGCCAACGGCGCATCTTTTTTCTTTATCTGCATCTACTTCCACATTGGCCGGGGTCTTTACTATGGCTCCTACCTCTATAAAGAAACCTGAAACATTGGCGTCATTCTGTTGTTCTTAGTCATAGCCACCGCCTTTGTGGGCTATGTCCTCCCTTGAGGCCAAATATCTTTCTGAGGCGCCACAGTCATTACCAATCTCCTATCAGCCGCCCCCTACATCGGCCCAGACCTAGTTCAA…	n14	CTGAGGAGGATCACTAGGATGGAAAGTACTATAGTGCTTTTAGCAACTAGCACCCTGCTCCTGGTACTTCATGCCTCCTACGGACAGTTTCCCAGGGCTTGCAGTACAGCACAGGTCCTCTTAAGCAAGGAATGTTGCCCAGTCTGGCCAGGAGATAATTCTTCATGTGGAGAAGTCTCCGGAAGGGGAGTGTGCCAAGATGTAGTCCCCTCCAACTCCCCTGTGGGTGCCCAGTTCCCTTTCTCGGGCATTGATGACCGAGAAAACTGGCCCATTGTTTTCTACAACAGGACATGCCAATGCCAGGGTAACTTTATGGGCTACAACTGCGGTGAGTGCAGGTTTGGCTACACAGGACCAAACTGCACCGTTAGACGCAACATGATCAGAAAGGACATC…	n	19	Higashi-minowa, Minowa 1	35.9365	137.997	2020-06-12	####	This study
26700	b	TGATGAAACTTTGGCTCCCTCCTCGGGGTCTGCTTAATTGCCCAAATCGCCACCGGCTTATTCCTAGCCATGCACTACACAGCCGACACATCCCTCGCATTTTCATCTATTGCCCACATCTGCCGAGACGTTAATAACGGTTGACTCCTACGAAACCTTCATGCCAACGGCGCATCTTTCTTCTTTATCTGCATCTACTTCCACATTGGACGAGGTCTTTACTACGGCTCCTACCTTTATAAAGAAACCTGAAACATTGGTGTTGTTCTACTGCTCTTAGTCATAGCTACTGCCTTTGTAGGCTACGTCCTCCCTTGAGGTCAAATATCCTTCTGAGGCGCCACAGTCATTACTAACCTTCTATCAGCCGCCCCCTACATCGGCCCAGATCTAGTTCAA…	b1	CTGAGGAGGATCGCTAGGATGGAAAGTACTACAGTGCTTTTAGCAGCTAGCACCCTGCTCCTGGTACTTCATGTCTCCTATGGACAGTTTCCCAGGGCTTGCAGTACAGCACAGGTCCTCTTAAGCAAGGAATGTTGCCCAGTCTGGCCAGGAGATAATTCTTCATGTGGAGAAGTCTCCGGAAGGGGAGTGTGCCAAGATGTAGTCCCCTCCAACTCGCCTGTGGGTGCCCAGTTCCCTTTCTCGGGCATTGATGACCGCGAAAACTGGCCCATTGTTTTCTACAACAGGACATGCCAATGCCAGGGTAACTTTATGGGCTACAACTGCGGTGAGTGCARGTTTGGCTACACAGGACCAAACTGCACCGTTAGACGCAACATGATCAGAAAGGACATC…	b	19	Higashi-minowa, Minowa 1	35.9365	137.997	2020-06-12	####	This study
25915	b	TGATGAAACTTTGGCTCCCTCCTCGGGGTCTGCTTAATTGCCCAAATCGCCACCGGCTTATTCCTAGCCATGCACTACACAGCCGACACATCCCTCGCATTTTCATCTATTGCCCACATCTGCCGAGACGTTAATAACGGTTGACTCCTACGAAACCTTCATGCCAACGGCGCATCTTTCTTCTTTATCTGCATCTACTTCCACATTGGACGAGGTCTTTACTACGGCTCCTACCTTTATAAAGAAACCTGAAACATTGGTGTTGTTCTACTGCTCTTAGTCATAGCTACTGCCTTTGTAGGCTACGTCCTCCCTTGAGGTCAAATATCCTTCTGAGGCGCCACAGTCATTACTAACCTTCTATCAGCCGCCCCCTACATCGGCCCAGATCTAGTTCAA…	b1	CTGAGGAGGATCGCTAGGATGGAAAGTACTACAGTGCTTTTAGCAGCTAGCACCCTGCTCCTGGTACTTCATGTCTCCTATGGACAGTTTCCCAGGGCTTGCAGTACAGCACAGGTCCTCTTAAGCAAGGAATGTTGCCCAGTCTGGCCAGGAGATAATTCTTCATGTGGAGAAGTCTCCGGAAGGGGAGTGTGCCAAGATGTAGTCCCCTCCAACTCGCCTGTGGGTGCCCAGTTCCCTTTCTCGGGCATTGATGACCGMGAAAACTGGCCCATTGTTTTCTACAACAGGACATGCCAATGCCAGGGTAACTTTATGGGCTACAACTGCGGTGAGTGCAAGTTTGGCTACACAGGACCAAACTGCACCGTTAGACGCAACATGATCAGAAAGGACATC…	n/b	20	Higashi-minowa, Minowa 2	35.9276	137.988	2020-06-11	####	This study
25916	b	TGATGAAACTTTGGCTCCCTCCTCGGGGTCTGCTTAATTGCCCAAATCGCCACCGGCTTATTCCTAGCCATGCACTACACAGCCGACACATCCCTCGCATTTTCATCTATTGCCCACATCTGCCGAGACGTTAATAACGGTTGACTCCTACGAAACCTTCATGCCAACGGCGCATCTTTCTTCTTTATCTGCATCTACTTCCACATTGGACGAGGTCTTTACTACGGCTCCTACCTTTATAAAGAAACCTGAAACATTGGTGTTGTTCTACTGCTCTTAGTCATAGCTACTGCCTTTGTAGGCTACGTCCTCCCTTGAGGTCAAATATCCTTCTGAGGCGCCACAGTCATTACTAACCTTCTATCAGCCGCCCCCTACATCGGCCCAGATCTAGTTCAA…	b1	TAGGATGGAAAGTACTACAGTGCTTTTAGCAGCTAGCACCCTGCTCCTGGTACTTCATGTCTCCTATGGACAGTTTCCCAGGGCTTGCAGTACAGCACAGGTCCTCTTAAGCAAGGAATGTTGCCCAGTCTGGCCAGGAGATAATTCTTCATGTGGAGAAGTCTCCGGAAGGGGAGTGTGCCAAGATGTAGTCCCCTCCAACTCGCCTGTGGGTGCCCAGTTCCCTTTCTCGGGCATTGATGACCGMGAAAACTGGCCCATTGTTTTCTACAACAGGACATGCCAATGCCAGGGTAACTTTATGGGCTACAACTGCGGTGAGTGCARGTTTGGCTACACAGGACCAAACTGCACCGTTAGACGCAACATGATCAGAAAGGACATCTTCAGGATGACCAC…	n/b	20	Higashi-minowa, Minowa 2	35.9276	137.988	2020-06-12	####	This study
26197	b	TGATGAAACTTTGGCTCCCTCCTCGGGGTCTGCTTAATTGCCCAAATCGCCACCGGCTTATTCCTAGCCATGCACTACACAGCCGACACATCCCTCGCATTTTCATCTATTGCCCACATCTGCCGAGACGTTAATAACGGTTGACTCCTACGAAACCTTCATGCCAACGGCGCATCTTTCTTCTTTATCTGCATCTACTTCCACATTGGACGAGGTCTTTACTACGGCTCCTACCTTTATAAAGAAACCTGAAACATTGGTGTTGTTCTACTGCTCTTAGTCATAGCTACTGCCTTTGTAGGCTACGTCCTCCCTTGAGGTCAAATATCCTTCTGAGGCGCCACAGTCATTACTAACCTTCTATCAGCCGCCCCCTACATCGGCCCAGATCTAGTTCAA…	b1	CTGAGGAGGATCGCTAGGATGGAAAGTACTACAGTGCTTTTAGCAGCTAGCACCCTGCTCCTGGTACTTCATGTCTCCTATGGACAGTTTCCCAGGGCTTGCAGTACAGCACAGGTCCTCTTAAGCAAGGAATGTTGCCCAGTCTGGCCAGGAGATAATTCTTCATGTGGAGAAGTCTCCGGAAGGGGAGTGTGCCAAGATGTAGTCCCCTCCAACTCGCCTGTGGGTGCCCAGTTCCCTTTCTCGGGCATTGATGACCGCGAAAACTGGCCCATTGTTTTCTACAACAGGACATGCCAATGCCAGGGTAACTTTATGGGCTACAACTGCGGTGAGTGCARGTTTGGCTACACAGGACCAAACTGCACCGTTAGACGCAACATGATCAGAAAGGACATC…	b	20	Higashi-minowa, Minowa 2	35.9276	137.988	2020-06-11	####	This study
26198	b	TGATGAAACTTTGGCTCCCTCCTCGGAGTCTGCTTAATTGCCCAAATCGCCACCGGCTTATTCCTAGCCATGCATTACACGGCCGACACATCCCTTGCATTCTCATCTATTGCCCACATCTGTCGAGATGTTAATAACGGCTGGCTCCTACGAAACCTTCACGCCAACGGCGCATCTTTTTTCTTTATCTGCATCTACTTCCACATTGGCCGGGGTCTTTACTATGGCTCCTACCTCTATAAAGAAACCTGAAACATTGGCGTCATTCTGTTGTTCTTAGTCATAGCCACCGCCTTTGTGGGCTATGTCCTCCCTTGAGGCCAAATATCTTTCTGAGGCGCCACAGTCATTACCAATCTCCTATCAGCCGCCCCCTACATCGGCCCAGACCTAGTTCAA…	n1	AAGTACTACAGTGCTTTTAGCAGCTAGCACCCTGCTCCTGGTACTTCATGTCTCCTATGGACAGTTTCCCAGGGCTTGCAGTACAGCACAGGTCCTCTTAAGCAAGGAATGTTGCCCAGTCTGGCCAGGAGATAATTCTTCATGTGGAGAAGTCTCCGGAAGGGGAGTGTGCCAAGATGTAGTCCCCTCCAACTCGCCTGTGGGTGCCCAGTTCCCTTTCTCGGGCATTGATGACCGCGAAAACTGGCCCATTGTTTTCTACAACAGGACATGCCAATGCCAGGGTAACTTTATGGGCTACAACTGCGGTGAGTGCAAGTTTGGCTACACAGGACCAAACTGCACCGTTAGACGCAACATGATCAGAAAGGACATCTTCAGGATGACCACGGCTGAGAA…	b	20	Higashi-minowa, Minowa 2	35.9276	137.988	2020-06-11	####	This study
26325	b	TGATGAAACTTTGGCTCCCTCCTCGGGGTCTGCTTAATTGCCCAAATCGCCACCGGCTTATTCCTAGCCATGCACTACACAGCCGACACATCCCTCGCATTTTCATCTATTGCCCACATCTGCCGAGACGTTAATAACGGTTGACTCCTACGAAACCTTCATGCCAACGGCGCATCTTTCTTCTTTATCTGCATCTACTTCCACATTGGACGAGGTCTTTACTACGGCTCCTACCTTTATAAAGAAACCTGAAACATTGGTGTTGTTCTACTGCTCTTAGTCATAGCTACTGCCTTTGTAGGCTACGTCCTCCCTTGAGGTCAAATATCCTTCTGAGGCGCCACAGTCATTACTAACCTTCTATCAGCCGCCCCCTACATCGGCCCAGATCTAGTTCAA…	b1	CTGAGGAGGATCGCTAGGATGGAAAGTACTACAGTGCTTTTAGCAGCTAGCACCCTGCTCCTGGTACTTCATGTCTCCTATGGACAGTTTCCCAGGGCTTGCAGTACAGCACAGGTCCTCTTAAGCAAGGAATGTTGCCCAGTCTGGCCAGGAGATAATTCTTCATGTGGAGAAGTCTCCGGAAGGGGAGTGTGCCAAGATGTAGTCCCCTCCAACTCGCCTGTGGGTGCCCAGTTCCCTTTCTCGGGCATTGATGACCGCGAAAACTGGCCCATTGTTTTCTACAACAGGACATGCCAATGCCAGGGTAACTTTATGGGCTACAACTGCGGTGAGTGCAGGTTTGGCTACACAGGACCAAACTGCACCGTTAGACGCAACATGATCAGAAAGGACATC…	b	20	Higashi-minowa, Minowa 2	35.9276	137.988	2020-06-11	####	This study
26326	n	TGATGAAACTTTGGCTCCCTCCTCGGAGTCTGCTTAATTGCCCAAATCGCCACCGGCTTATTCCTAGCCATGCATTACACGGCCGACACATCCCTTGCATTCTCATCTATTGCCCACATCTGTCGAGATGTTAATAACGGCTGGCTCCTACGAAACCTTCACGCCAACGGCGCATCTTTTTTCTTTATCTGCATCTACTTCCACATTGGCCGGGGTCTTTACTATGGCTCCTACCTCTATAAAGAAACCTGAAACATTGGCGTCATTCTGTTGTTCTTAGTCATAGCCACCGCCTTTGTGGGCTATGTCCTCCCTTGAGGCCAAATATCTTTCTGAGGCGCCACAGTCATTACCAATCTCCTATCAGCCGCCCCCTACATCGGCCCAGACCTAGTTCAA…	n1	CTGAGGAGGATCACTAGGATGGAAAGTACTATAGTGCTTTTAGCAACTAGCACCCTGCTCCTGGTACTTCATGCCTCCTACGGACAGTTTCCCAGGGCTTGCAGTACAGCACAGGTCCTCTTAAGCAAGGAATGTTGCCCAGTCTGGCCAGGAGATAATTCTTCATGTGGAGAAGTCTCCGGAAGGGGAGTGTGCCAAGATGTAGTCCCCTCCAACTCCCCTGTGGGTGCCCAGTTCCCTTTCTCGGGCATTGATGACCGAGAAAACTGGCCCATTGTTTTCTACAACAGGACATGCCAATGCCAGGGTAACTTTATGGGCTACAACTGCGGTGAGTGCAGGTTTGGCTACACAGGACCAAACTGCACCGTTAGACGCAACATGATCAGAAAGGACATC…	n	20	Higashi-minowa, Minowa 2	35.9276	137.988	2020-06-11	####	This study
26703	b	TGATGAAACTTTGGCTCCCTCCTCGGGGTCTGCTTAATTGCCCAAATCGCCACCGGCTTATTCCTAGCCATGCACTACACAGCCGACACATCCCTCGCATTTTCATCTATTGCCCACATCTGCCGAGACGTTAATAACGGTTGACTCCTACGAAACCTTCATGCCAACGGCGCATCTTTCTTCTTTATCTGCATCTACTTCCACATTGGACGAGGTCTTTACTACGGCTCCTACCTTTATAAAGAAACCTGAAACATTGGTGTTGTTCTACTGCTCTTAGTCATAGCTACTGCCTTTGTAGGCTACGTCCTCCCTTGAGGTCAAATATCCTTCTGAGGCGCCACAGTCATTACTAACCTTCTATCAGCCGCCCCCTACATCGGCCCAGATCTAGTTCAA…	b1	CTGAGGAGGATCGCTAGGATGGAAAGTACTACAGTGCTTTTAGCAGCTAGCACCCTGCTCCTGGTACTTCATGTCTCCTATGGACAGTTTCCCAGGGCTTGCAGTACAGCACAGGTCCTCTTAAGCAAGGAATGTTGCCCAGTCTGGCCAGGAGATAATTCTTCATGTGGAGAAGTCTCCGGAAGGGGAGTGTGCCAAGATGTAGTCCCCTCCAACTCGCCTGTGGGTGCCCAGTTCCCTTTCTCGGGCATTGATGACCGCGAAAACTGGCCCATTGTTTTCTACAACAGGACATGCCAATGCCAGGGTAACTTTATGGGCTACAACTGCGGTGAGTGCARGTTTGGCTACACAGGACCAAACTGCACCGTTAGACGCAACATGATCAGAAAGGACATC…	b	20	Higashi-minowa, Minowa 2	35.9276	137.988	2020-06-12	####	This study
26704	b	TGATGAAACTTTGGCTCCCTCCTCGGAGTCTGCTTAATTGCCCAAATCGCCACCGGCTTATTCCTAGCCATGCATTACACGGCCGACACATCCCTTGCATTCTCATCTATTGCCCACATCTGTCGAGATGTTAATAACGGCTGGCTCCTACGAAACCTTCACGCCAACGGCGCATCTTTTTTCTTTATCTGCATCTACTTCCACATTGGCCGGGGTCTTTACTATGGCTCCTACCTCTATAAAGAAACCTGAAACATTGGCGTCATTCTGTTGTTCTTAGTCATAGCCACCGCCTTTGTGGGCTATGTCCTCCCTTGAGGCCAAATATCTTTCTGAGGCGCCACAGTCATTACCAATCTCCTATCAGCCGCCCCCTACATCGGCCCAGACCTAGTTCAA…	n1	CTGAGGAGGATCGCTAGGATGGAAAGTACTACAGTGCTTTTAGCAGCTAGCACCCTGCTCCTGGTACTTCATGTCTCCTATGGACAGTTTCCCAGGGCTTGCAGTACAGCACAGGTCCTCTTAAGCAAGGAATGTTGCCCAGTCTGGCCAGGAGATAATTCTTCATGTGGAGAAGTCTCCGGAAGGGGAGTGTGCCAAGATGTAGTCCCCTCCAACTCGCCTGTGGGTGCCCAGTTCCCTTTCTCGGGCATTGATGACCGCGAAAACTGGCCCATTGTTTTCTACAACAGGACATGCCAATGCCAGGGTAACTTTATGGGCTACAACTGCGGTGAGTGCARGTTTGGCTACACAGGACCAAACTGCACCGTTAGACGCAACATGATCAGAAAGGACATC…	n/b	20	Higashi-minowa, Minowa 2	35.9276	137.988	2020-06-11	####	This study
25524	b	TGATGAAACTTTGGCTCCCTCCTCGGGGTCTGCTTAATTGCCCAAATCGCCACCGGCTTATTCCTAGCCATGCACTACACAGCCGACACATCCCTCGCATTTTCATCTATTGCCCACATCTGCCGAGACGTTAATAACGGTTGACTCCTACGAAACCTTCATGCCAACGGCGCATCTTTCTTCTTTATCTGCATCTACTTCCACATTGGACGAGGTCTTTACTACGGCTCCTACCTTTATAAAGAAACCTGAAACATTGGTGTTGTTCTACTGCTCTTAGTCATAGCTACTGCCTTTGTAGGCTACGTCCTCCCTTGAGGTCAAATATCCTTCTGAGGCGCCACAGTCATTACTAACCTTCTATCAGCCGCCCCCTACATCGGCCCAGATCTAGTTCAA…	b1	CTGAGGAGGATCGCTAGGATGGAAAGTACTACAGTGCTTTTAGCAGCTAGCACCCTGCTCCTGGTACTTCATGTCTCCTATGGACAGTTTCCCAGGGCTTGCAGTACAGCACAGGTCCTCTTAAGCAAGGAATGTTGCCCAGTCTGGCCAGGAGATAATTCTTCATGTGGAGAAGTCTCCGGAAGGGGAGTGTGCCAAGATGTAGTCCCCTCCAACTCGCCTGTGGGTGCCCAGTTCCCTTTCTCGGGCATTGATGACCGCGAAAACTGGCCCATTGTTTTCTACAACAGGACATGCCAATGCCAGGGTAACTTTATGGGCTACAACTGCGGTGAGTGCAGGTTTGGCTACACAGGACCAAACTGCACCGTTAGACGCAACATGATCAGAAAGGACATC…	b	21	Mikkamachi, Minowa	35.9155	137.998	2020-06-11	####	This study
25901	b	TGATGAAACTTTGGCTCCCTCCTCGGGGTCTGCTTAATTGCCCAAATCGCCACCGGCTTATTCCTAGCCATGCACTACACAGCCGACACATCCCTCGCATTTTCATCTATTGCCCACATCTGCCGAGACGTTAATAACGGTTGACTCCTACGAAACCTTCATGCCAACGGCGCATCTTTCTTCTTTATCTGCATCTACTTCCACATTGGACGAGGTCTTTACTACGGCTCCTACCTTTATAAAGAAACCTGAAACATTGGTGTTGTTCTACTGCTCTTAGTCATAGCTACTGCCTTTGTAGGCTACGTCCTCCCTTGAGGTCAAATATCCTTCTGAGGCGCCACAGTCATTACTAACCTTCTATCAGCCGCCCCCTACATCGGCCCAGATCTAGTTCAA…	b1	CTGAGGAGGATCRCTAGGATGGAAAGTACTAYAGTGCTTTTAGCARCTAGCACCCTGCTCCTGGTACTTCATGYCTCCTAYGGACAGTTTCCCAGGGCTTGCAGTACAGCACAGGTCCTCTTAAGCAAGGAATGTTGCCCAGTCTGGCCAGGAGATAATTCTTCATGTGGAGAAGTCTCCGGAAGGGGAGTGTGCCAAGATGTAGTCCCCTCCAACTCSCCTGTGGGTGCCCAGTTCCCTTTCTCGGGCATTGATGACCGMGAAAACTGGCCCATTGTTTTCTACAACAGGACATGCCAATGCCAGGGTAACTTTATGGGCTACAACTGCGGTGAGTGCAGGTTTGGCTACACAGGACCAAACTGCACCGTTAGACGCAACATGATCAGAAAGGACATC…	n/b	21	Mikkamachi, Minowa	35.9155	137.998	2020-06-11	####	This study
25902	b	TGATGAAACTTTGGCTCCCTCCTCGGGGTCTGCTTAATTGCCCAAATCGCCACCGGCTTATTCCTAGCCATGCACTACACAGCCGACACATCCCTCGCATTTTCATCTATTGCCCACATCTGCCGAGACGTTAATAACGGTTGACTCCTACGAAACCTTCATGCCAACGGCGCATCTTTCTTCTTTATCTGCATCTACTTCCACATTGGACGAGGTCTTTACTACGGCTCCTACCTTTATAAAGAAACCTGAAACATTGGTGTTGTTCTACTGCTCTTAGTCATAGCTACTGCCTTTGTAGGCTACGTCCTCCCTTGAGGTCAAATATCCTTCTGAGGCGCCACAGTCATTACTAACCTTCTATCAGCCGCCCCCTACATCGGCCCAGATCTAGTTCAA…	b1	CTGAGGAGGATCGCTAGGATGGAAAGTACTACAGTGCTTTTAGCAGCTAGCACCCTGCTCCTGGTACTTCATGTCTCCTATGGACAGTTTCCCAGGGCTTGCAGTACAGCACAGGTCCTCTTAAGCAAGGAATGTTGCCCAGTCTGGCCAGGAGATAATTCTTCATGTGGAGAAGTCTCCGGAAGGGGAGTGTGCCAAGATGTAGTCCCCTCCAACTCGCCTGTGGGTGCCCAGTTCCCTTTCTCGGGCATTGATGACCGCGAAAACTGGCCCATTGTTTTCTACAACAGGACATGCCAATGCCAGGGTAACTTTATGGGCTACAACTGCGGTGAGTGCARGTTTGGCTACACAGGACCAAACTGCACCGTTAGACGCAACATGATCAGAAAGGACATC…	n/b	21	Mikkamachi, Minowa	35.9155	137.998	2020-06-11	####	This study
25922	b	TGATGAAACTTTGGCTCCCTCCTCGGAGTCTGCTTAATTGCCCAAATCGCCACCGGCTTATTCCTAGCCATGCATTACACAGCCGACACATCCCTTGCATTCTCATCTATTGCCCACATCTGTCGAGATGTTAATAACGGCTGACTCCTACGAAACCTTCACGCCAACGGCGCATCTTTTTTCTTTATCTGCATCTACTTCCACATTGGCCGGGGTCTTTACTATGGCTCCTACCTCTATAAAGAAACCTGAAACATTGGCGTCATTCTGTTGTTCTTAGTCATAGCCACCGCCTTTGTGGGCTATGTCCTCCCTTGAGGCCAAATATCTTTCTGAGGCGCCACAGTCATTACCAATCTCCTATCAGCCGCCCCCTACATCGGCCCAGACCTAGTTCAA…	n1	CTGAGGAGGATCGCTAGGATGGAAAGTACTACAGTGCTTTTAGCAGCTAGCACCCTGCTCCTGGTACTTCATGTCTCCTATGGACAGTTTCCCAGGGCTTGCAGTACAGCACAGGTCCTCTTAAGCAAGGAATGTTGCCCAGTCTGGCCAGGAGATAATTCTTCATGTGGAGAAGTCTCCGGAAGGGGAGTGTGCCAAGATGTAGTCCCCTCCAACTCGCCTGTGGGTGCCCAGTTCCCTTTCTCGGGCATTGATGACCGCGAAAACTGGCCCATTGTTTTCTACAACAGGACATGCCAATGCCAGGGTAACTTTATGGGCTACAACTGCGGTGAGTGCAGGTTTGGCTACACAGGACCAAACTGCACCGTTAGACGCAACATGATCAGAAAGGACATC…	b	21	Mikkamachi, Minowa	35.9155	137.998	2020-06-11	####	This study
26101	n	TGATGAAACTTTGGCTCCCTCCTCGGAGTCTGCTTAATTGCCCAAATCGCCACCGGCTTATTCCTAGCCATGCATTACACGGCCGACACATCCCTTGCATTCTCATCTATTGCCCACATCTGTCGAGATGTTAATAACGGCTGGCTCCTACGAAACCTTCACGCCAACGGCGCATCTTTTTTCTTTATCTGCATCTACTTCCACATTGGCCGGGGTCTTTACTATGGCTCCTACCTCTATAAAGAAACCTGAAACATTGGCGTCATTCTGTTGTTCTTAGTCATAGCCACCGCCTTTGTGGGCTATGTCCTCCCTTGAGGCCAAATATCTTTCTGAGGCGCCACAGTCATTACCAATCTCCTATCAGCCGCCCCCTACATCGGCCCAGACCTAGTTCAA…	n1	CTGAGGAGGATCACTAGGATGGAAAGTACTATAGTGCTTTTAGCAACTAGCACCCTGCTCCTGGTACTTCATGCCTCCTACGGACAGTTTCCCAGGGCTTGCAGTACAGCACAGGTCCTCTTAAGCAAGGAATGTTGCCCAGTCTGGCCAGGAGATAATTCTTCATGTGGAGAAGTCTCCGGAAGGGGAGTGTGCCAAGATGTAGTCCCCTCCAACTCCCCTGTGGGTGCCCAGTTCCCTTTCTCGGGCATTGATGACCGAGAAAACTGGCCCATTGTTTTCTACAACAGGACATGCCAATGCCAGGGTAACTTTATGGGCTACAACTGCGGTGAGTGCAGGTTTGGCTACACAGGACCAAACTGCACCGTTAGACGCAACATGATCAGAAAGGACATC…	n	21	Mikkamachi, Minowa	35.9155	137.998	2020-08-13	####	This study
26102	n	TGATGAAACTTTGGCTCCCTCCTCGGGGTCTGCTTAATTGCCCAAATCGCCACCGGCTTATTCCTAGCCATGCACTACACAGCCGACACATCCCTCGCATTTTCATCTATTGCCCACATCTGCCGAGACGTTAATAACGGTTGACTCCTACGAAACCTTCATGCCAACGGCGCATCTTTCTTCTTTATCTGCATCTACTTCCACATTGGACGAGGTCTTTACTACGGCTCCTACCTTTATAAAGAAACCTGAAACATTGGTGTTGTTCTACTGCTCTTAGTCATAGCTACTGCCTTTGTAGGCTACGTCCTCCCTTGAGGTCAAATATCCTTCTGAGGCGCCACAGTCATTACTAACCTTCTATCAGCCGCCCCCTACATCGGCCCAGATCTAGTTCAA…	b1	CTGAGGAGGATCRCTAGGATGGAAAGTACTAYAGTGCTTTTAGCARCTAGCACCCTGCTCCTGGTACTTCATGYCTCCTAYGGACAGTTTCCCAGGGCTTGCAGTACAGCACAGGTCCTCTTAAGCAAGGAATGTTGCCCAGTCTGGCCAGGAGATAATTCTTCATGTGGAGAAGTCTCCGGAAGGGGAGTGTGCCAAGATGTAGTCCCCTCCAACTCSCCTGTGGGTGCCCAGTTCCCTTTCTCGGGCATTGATGACCGMGAAAACTGGCCCATTGTTTTCTACAACAGGACATGCCAATGCCAGGGTAACTTTATGGGCTACAACTGCGGTGAGTGCAGGTTTGGCTACACAGGACCAAACTGCACCGTTAGACGCAACATGATCAGAAAGGACATC…	n/b	21	Mikkamachi, Minowa	35.9155	137.998	2020-08-13	####	This study
26427	n/b	TGATGAAACTTTGGCTCCCTCCTCGGAGTCTGCTTAATTGCCCAAATCGCCACCGGCTTATTCCTAGCCATGCATTACACGGCCGACACATCCCTTGCATTCTCATCTATTGCCCACATCTGTCGAGATGTTAATAACGGCTGGCTCCTACGAAACCTTCACGCCAACGGCGCATCTTTTTTCTTTATCTGCATCTACTTCCACATTGGCCGGGGTCTTTACTATGGCTCCTACCTCTATAAAGAAACCTGAAACATTGGCGTCATTCTGTTGTTCTTAGTCATAGCCACCGCCTTTGTGGGCTATGTCCTCCCTTGAGGCCAAATATCTTTCTGAGGCGCCACAGTCATTACCAATCTCCTATCAGCCGCCCCCTACATCGGCCCAGACCTAGTTCAA…	n1	CTGAGGAGGATCGCTAGGATGGAAAGTACTACAGTGCTTTTAGCAGCTAGCACCCTGCTCCTGGTACTTCATGYCTCCTAYGGACAGTTTCCCAGGGCTTGCAGTACAGCACAGGTCCTCTTAAGCAAGGAATGTTGCCCAGTCTGGCCAGGAGATAATTCTTCATGTGGAGAAGTCTCCGGAAGGGGAGTGTGCCAAGATGTAGTCCCCTCCAACTCSCCTGTGGGTGCCCAGTTCCCTTTCTCGGGCATTGATGACCGMGAAAACTGGCCCATTGTTTTCTACAACAGGACATGCCAATGCCAGGGTAACTTTATGGGCTACAACTGCGGTGAGTGCARGTTTGGCTACACAGGACCAAACTGCACCGTTAGACGCAACATGATCAGAAAGGACATC…	n/b	21	Mikkamachi, Minowa	35.9155	137.998	2020-08-06	####	This study
26428	n	TGATGAAACTTTGGCTCCCTCCTCGGAGTCTGCTTAATTGCCCAAATCGCCACCGGCTTATTCCTAGCCATGCATTACACGGCCGACACATCCCTTGCATTCTCATCTATTGCCCACATCTGTCGAGATGTTAATAACGGCTGGCTCCTACGAAACCTTCACGCCAACGGCGCATCTTTTTTCTTTATCTGCATCTACTTCCACATTGGCCGGGGTCTTTACTATGGCTCCTACCTCTATAAAGAAACCTGAAACATTGGCGTCATTCTGTTGTTCTTAGTCATAGCCACCGCCTTTGTGGGCTATGTCCTCCCTTGAGGCCAAATATCTTTCTGAGGCGCCACAGTCATTACCAATCTCCTATCAGCCGCCCCCTACATCGGCCCAGACCTAGTTCAA…	n1	CTGAGGAGGATCRCTAGGATGGAAAGTACTACAGTGCTTTTAGCAGCTAGCACCCTGCTCCTGGTACTTCATGYCTCCTAYGGACAGTTTCCCAGGGCTTGCAGTACAGCACAGGTCCTCTTAAGCAAGGAATGTTGCCCAGTCTGGCCAGGAGATAATTCTTCATGTGGAGAAGTCTCCGGAAGGGGAGTGTGCCAAGATGTAGTCCCCTCCAACTCSCCTGTGGGTGCCCAGTTCCCTTTCTCGGGCATTGATGACCGMGAAAACTGGCCCATTGTTTTCTACAACAGGACATGCCAATGCCAGGGTAACTTTATGGGCTACAACTGCGGTGAGTGCAGGTTTGGCTACACAGGACCAAACTGCACCGTTAGACGCAACATGATCAGAAAGGACATC…	n/b	21	Mikkamachi, Minowa	35.9155	137.998	2020-08-06	####	This study
26434	b	TGATGAAACTTTGGCTCCCTCCTCGGGGTCTGCTTAATTGCCCAAATCGCCACCGGCTTATTCCTAGCCATGCACTACACAGCCGACACATCCCTCGCATTTTCATCTATTGCCCACATCTGCCGAGACGTTAATAACGGTTGACTCCTACGAAACCTTCATGCCAACGGCGCATCTTTCTTCTTTATCTGCATCTACTTCCACATTGGACGAGGTCTTTACTACGGCTCCTACCTTTATAAAGAAACCTGAAACATTGGTGTTGTTCTACTGCTCTTAGTCATAGCTACTGCCTTTGTAGGCTACGTCCTCCCTTGAGGTCAAATATCCTTCTGAGGCGCCACAGTCATTACTAACCTTCTATCAGCCGCCCCCTACATCGGCCCAGATCTAGTTCAA…	b1	CTGAGGAGGATCGCTAGGATGGAAAGTACTACAGTGCTTTTAGCAGCTAGCACCCTGCTCCTGGTACTTCATGTCTCCTATGGACAGTTTCCCAGGGCTTGCAGTACAGCACAGGTCCTCTTAAGCAAGGAATGTTGCCCAGTCTGGCCAGGAGATAATTCTTCATGTGGAGAAGTCTCCGGAAGGGGAGTGTGCCAAGATGTAGTCCCCTCCAACTCGCCTGTGGGTGCCCAGTTCCCTTTCTCGGGCATTGATGACCGCGAAAACTGGCCCATTGTTTTCTACAACAGGACATGCCAATGCCAGGGTAACTTTATGGGCTACAACTGCGGTGAGTGCARGTTTGGCTACACAGGACCAAACTGCACCGTTAGACGCAACATGATCAGAAAGGACATC…	b	21	Mikkamachi, Minowa	35.9155	137.998	2020-08-14	####	This study
26435	b	TGATGAAACTTTGGCTCCCTCCTCGGAGTCTGCTTAATTGCCCAAATCGCCACCGGCTTATTCCTAGCCATGCATTACACGGCCGACACATCCCTTGCATTCTCATCTATTGCCCACATCTGTCGAGATGTTAATAACGGCTGGCTCCTACGAAACCTTCACGCCAACGGCGCATCTTTTTTCTTTATCTGCATCTACTTCCACATTGGCCGGGGTCTTTACTATGGCTCCTACCTCTATAAAGAAACCTGAAACATTGGCGTCATTCTGTTGTTCTTAGTCATAGCCACCGCCTTTGTGGGCTATGTCCTCCCTTGAGGCCAAATATCTTTCTGAGGCGCCACAGTCATTACCAATCTCCTATCAGCCGCCCCCTACATCGGCCCAGACCTAGTTCAA…	n1	CTGAGGAGGATCGCTAGGATGGAAAGTACTACAGTGCTTTTAGCAGCTAGCACCCTGCTCCTGGTACTTCATGTCTCCTATGGACAGTTTCCCAGGGCTTGCAGTACAGCACAGGTCCTCTTAAGCAAGGAATGTTGCCCAGTCTGGCCAGGAGATAATTCTTCATGTGGAGAAGTCTCCGGAAGGGGAGTGTGCCAAGATGTAGTCCCCTCCAACTCGCCTGTGGGTGCCCAGTTCCCTTTCTCGGGCATTGATGACCGCGAAAACTGGCCCATTGTTTTCTACAACAGGACATGCCAATGCCAGGGTAACTTTATGGGCTACAACTGCGGTGAGTGCARGTTTGGCTACACAGGACCAAACTGCACCGTTAGACGCAACATGATCAGAAAGGACATC…	b	21	Mikkamachi, Minowa	35.9155	137.998	2020-08-14	####	This study
26436	b	TGATGAAACTTTGGCTCCCTCCTCGGGGTCTGCTTAATTGCCCAAATCGCCACCGGCTTATTCCTAGCCATGCACTACACAGCCGACACATCCCTCGCATTTTCATCTATTGCCCACATCTGCCGAGACGTTAATAACGGTTGACTCCTACGAAACCTTCATGCCAACGGCGCATCTTTCTTCTTTATCTGCATCTACTTCCACATTGGACGAGGTCTTTACTACGGCTCCTACCTTTATAAAGAAACCTGAAACATTGGTGTTGTTCTACTGCTCTTAGTCATAGCTACTGCCTTTGTAGGCTACGTCCTCCCTTGAGGTCAAATATCCTTCTGAGGCGCCACAGTCATTACTAACCTTCTATCAGCCGCCCCCTACATCGGCCCAGATCTAGTTCAA…	b1	CTGAGGAGGATCGCTAGGATGGAAAGTACTACAGTGCTTTTAGCAGCTAGCACCCTGCTCCTGGTACTTCATGTCTCCTATGGACAGTTTCCCAGGGCTTGCAGTACAGCACAGGTCCTCTTAAGCAAGGAATGTTGCCCAGTCTGGCCAGGAGATAATTCTTCATGTGGAGAAGTCTCCGGAAGGGGAGTGTGCCAAGATGTAGTCCCCTCCAACTCGCCTGTGGGTGCCCAGTTCCCTTTCTCGGGCATTGATGACCGCGAAAACTGGCCCATTGTTTTCTACAACAGGACATGCCAATGCCAGGGTAACTTTATGGGCTACAACTGCGGTGAGTGCAGGTTTGGCTACACAGGACCAAACTGCACCGTTAGACGCAACATGATCAGAAAGGACATC…	b	21	Mikkamachi, Minowa	35.9155	137.998	2020-08-14	####	This study
26661	n	TGATGAAACTTTGGCTCCCTCCTCGGAGTCTGCTTAATTGCCCAAATCGCCACCGGCTTATTCCTAGCCATGCATTACACGGCCGACACATCCCTTGCATTCTCATCTATTGCCCACATCTGTCGAGATGTTAATAACGGCTGGCTCCTACGAAACCTTCACGCCAACGGCGCATCTTTTTTCTTTATCTGCATCTACTTCCACATTGGCCGGGGTCTTTACTATGGCTCCTACCTCTATAAAGAAACCTGAAACATTGGCGTCATTCTGTTGTTCTTAGTCATAGCCACCGCCTTTGTGGGCTATGTCCTCCCTTGAGGCCAAATATCTTTCTGAGGCGCCACAGTCATTACCAATCTCCTATCAGCCGCCCCCTACATCGGCCCAGACCTAGTTCAA…	n1	CTGAGGAGGATCACTAGGATGGAAAGTACTATAGTGCTTTTAGCAACTAGCACCCTGCTCCTGGTACTTCATGCCTCCTACGGACAGTTTCCCAGGGCTTGCAGTACAGCACAGGTCCTCTTAAGCAAGGAATGTTGCCCAGTCTGGCCAGGAGATAATTCTTCATGTGGAGAAGTCTCCGGAAGGGGAGTGTGCCAAGATGTAGTCCCCTCCAACTCCCCTGTGGGTGCCCAGTTCCCTTTCTCGGGCATTGATGACCGAGAAAACTGGCCCATTGTTTTCTACAACAGGACATGCCAATGCCAGGGTAACTTTATGGGCTACAACTGCGGTGAGTGCAGGTTTGGCTACACAGGACCAAACTGCACCGTTAGACGCAACATGATCAGAAAGGACATC…	n	21	Mikkamachi, Minowa	35.9155	137.998	2020-08-14	####	This study
26662	n	TGATGAAACTTTGGCTCCCTCCTCGGAGTCTGCTTAATTGCCCAAATCGCCACCGGCTTATTCCTAGCCATGCATTACACGGCCGACACATCCCTTGCATTCTCATCTATTGCCCACATCTGTCGAGATGTTAATAACGGCTGGCTCCTACGAAACCTTCACGCCAACGGCGCATCTTTTTTCTTTATCTGCATCTACTTCCACATTGGCCGGGGTCTTTACTATGGCTCCTACCTCTATAAAGAAACCTGAAACATTGGCGTCATTCTGTTGTTCTTAGTCATAGCCACCGCCTTTGTGGGCTATGTCCTCCCTTGAGGCCAAATATCTTTCTGAGGCGCCACAGTCATTACCAATCTCCTATCAGCCGCCCCCTACATCGGCCCAGACCTAGTTCAA…	n1	CTAGCACCCTGCTCCTGGTACTTCATGCCTCCTACGGACAGTTTCCCAGGGCTTGCAGTACAGCACAGGTCCTCTTAAGCAAGGAATGTTGCCCAGTCTGGCCAGGAGATAATTCTTCATGTGGAGAAGTCTCCGGAAGGGGAGTGTGCCAAGATGTAGTCCCCTCCAACTCCCCTGTGGGTGCCCAGTTCCCTTTCTCGGGCATTGATGACCGAGAAAACTGGCCCATTGTTTTCTACAACAGGACATGCCAATGCCAGGGTAACTTTATGGGCTACAACTGCGGTGAGTGCAGGTTTGGCTACACAGGACCAAACTGCACCGTTAGACGCAACATGATCAGAAAGGACATCTTCAGGATGACCACGGCTGAGAAGGACAAGCTCATCGCCTATCTCA…	n	21	Mikkamachi, Minowa	35.9155	137.998	2020-08-14	####	This study
26663	b	TGATGAAACTTTGGCTCCCTCCTCGGGGTCTGCTTAATTGCCCAAATCGCCACCGGCTTATTCCTAGCCATGCACTACACAGCCGACACATCCCTCGCATTTTCATCTATTGCCCACATCTGCCGAGACGTTAATAACGGTTGACTCCTACGAAACCTTCATGCCAACGGCGCATCTTTCTTCTTTATCTGCATCTACTTCCACATTGGACGAGGTCTTTACTACGGCTCCTACCTTTATAAAGAAACCTGAAACATTGGTGTTGTTCTACTGCTCTTAGTCATAGCTACTGCCTTTGTAGGCTACGTCCTCCCTTGAGGTCAAATATCCTTCTGAGGCGCCACAGTCATTACTAACCTTCTATCAGCCGCCCCCTACATCGGCCCAGATCTAGTTCAA…	b1	CTGAGGAGGATCGCTAGGATGGAAAGTACTACAGTGCTTTTAGCAGCTAGCACCCTGCTCCTGGTACTTCATGTCTCCTATGGACAGTTTCCCAGGGCTTGCAGTACAGCACAGGTCCTCTTAAGCAAGGAATGTTGCCCAGTCTGGCCAGGAGATAATTCTTCATGTGGAGAAGTCTCCGGAAGGGGAGTGTGCCAAGATGTAGTCCCCTCCAACTCGCCTGTGGGTGCCCAGTTCCCTTTCTCGGGCATTGATGACCGCGAAAACTGGCCCATTGTTTTCTACAACAGGACATGCCAATGCCAGGGTAACTTTATGGGCTACAACTGCGGTGAGTGCAAGTTTGGCTACACAGGACCAAACTGCACCGTTAGACGCAACATGATCAGAAAGGACATC…	b	21	Mikkamachi, Minowa	35.9155	137.998	2020-08-14	####	This study
25903	b	TGATGAAACTTTGGCTCCCTCCTCGGGGTCTGCTTAATTGCCCAAATCGCCACCGGCTTATTCCTAGCCATGCACTACACAGCCGACACATCCCTCGCATTTTCATCTATTGCCCACATCTGCCGAGACGTTAATAACGGTTGACTCCTACGAAACCTTCATGCCAACGGCGCATCTTTCTTCTTTATCTGCATCTACTTCCACATTGGACGAGGTCTTTACTACGGCTCCTACCTTTATAAAGAAACCTGAAACATTGGTGTTGTTCTACTGCTCTTAGTCATAGCTACTGCCTTTGTAGGCTACGTCCTCCCTTGAGGTCAAATATCCTTCTGAGGCGCCACAGTCATTACTAACCTTCTATCAGCCGCCCCCTACATCGGCCCAGATCTAGTTCAA…	b1	CTGAGGAGGATCGCTAGGATGGAAAGTACTACAGTGCTTTTAGCAGCTAGCACCCTGCTCCTGGTACTTCATGTCTCCTATGGACAGTTTCCCAGGGCTTGCAGTACAGCACAGGTCCTCTTAAGCAAGGAATGTTGCCCAGTCTGGCCAGGAGATAATTCTTCATGTGGAGAAGTCTCCGGAAGGGGAGTGTGCCAAGATGTAGTCCCCTCCAACTCGCCTGTGGGTGCCCAGTTCCCTTTCTCGGGCATTGATGACCGCGAAAACTGGCCCATTGTTTTCTACAACAGGACATGCCAATGCCAGGGTAACTTTATGGGCTACAACTGCGGTGAGTGCAGGTTTGGCTACACAGGACCAAACTGCACCGTTAGACGCAACATGATCAGAAAGGACATC…	b	22	Minami-minowa	35.8657	137.981	2020-08-13	####	This study
25904	b	TGATGAAACTTTGGCTCCCTCCTCGGGGTCTGCTTAATTGCCCAAATCGCCACCGGCTTATTCCTAGCCATGCACTACACAGCCGACACATCCCTCGCATTTTCATCTATTGCCCACATCTGCCGAGACGTTAATAACGGTTGACTCCTACGAAACCTTCATGCCAACGGCGCATCTTTCTTCTTTATCTGCATCTACTTCCACATTGGACGAGGTCTTTACTACGGCTCCTACCTTTATAAAGAAACCTGAAACATTGGTGTTGTTCTACTGCTCTTAGTCATAGCTACTGCCTTTGTAGGCTACGTCCTCCCTTGAGGTCAAATATCCTTCTGAGGCGCCACAGTCATTACTAACCTTCTATCAGCCGCCCCCTACATCGGCCCAGATCTAGTTCAA…	b1	CTGAGGAGGATCGCTAGGATGGAAAGTACTACAGTGCTTTTAGCAGCTAGCACCCTGCTCCTGGTACTTCATGTCTCCTATGGACAGTTTCCCAGGGCTTGCAGTACAGCACAGGTCCTCTTAAGCAAGGAATGTTGCCCAGTCTGGCCAGGAGATAATTCTTCATGTGGAGAAGTCTCCGGAAGGGGAGTGTGCCAAGATGTAGTCCCCTCCAACTCGCCTGTGGGTGCCCAGTTCCCTTTCTCGGGCATTGATGACCGCGAAAACTGGCCCATTGTTTTCTACAACAGGACATGCCAATGCCAGGGTAACTTTATGGGCTACAACTGCGGTGAGTGCAGGTTTGGCTACACAGGACCAAACTGCACCGTTAGACGCAACATGATCAGAAAGGACATC…	b	22	Minami-minowa	35.8657	137.981	2020-08-13	####	This study
26209	n	TGATGAAACTTTGGCTCCCTCCTCGGAGTCTGCTTAATTGCCCAAATCGCCACCGGCTTATTCCTAGCCATGCATTACACGGCCGACACATCCCTTGCATTCTCATCTATTGCCCACATCTGTCGAGATGTTAATAACGGCTGGCTCCTACGAAACCTTCACGCCAACGGCGCATCTTTTTTCTTTATCTGCATCTACTTCCACATTGGCCGGGGTCTTTACTATGGCTCCTACCTCTATAAAGAAACCTGAAACATTGGCGTCATTCTGTTGTTCTTAGTCATAGCCACCGCCTTTGTGGGCTATGTCCTCCCTTGAGGCCAAATATCTTTCTGAGGCGCCACAGTCATTACCAATCTCCTATCAGCCGCCCCCTACATCGGCCCAGACCTAGTTCAA…	n1	CTGAGGAGGATCACTAGGATGGAAAGTACTATAGTGCTTTTAGCAACTAGCACCCTGCTCCTGGTACTTCATGCCTCCTACGGACAGTTTCCCAGGGCTTGCAGTACAGCACAGGTCCTCTTAAGCAAGGAATGTTGCCCAGTCTGGCCAGGAGATAATTCTTCATGTGGAGAAGTCTCCGGAAGGGGAGTGTGCCAAGATGTAGTCCCCTCCAACTCCCCTGTGGGTGCCCAGTTCCCTTTCTCGGGCATTGATGACCGAGAAAACTGGCCCATTGTTTTCTACAACAGGACATGCCAATGCCAGGGTAACTTTATGGGCTACAACTGCGGTGAGTGCAGGTTTGGCTACACAGGACCAAACTGCACCGTTAGACGCAACATGATCAGAAAGGACATC…	n	22	Minami-minowa	35.8657	137.981	2020-06-23	####	This study
26210	b	TGATGAAACTTTGGCTCCCTCCTCGGGGTCTGCTTAATTGCCCAAATCGCCACCGGCTTATTCCTAGCCATGCACTACACAGCCGACACATCCCTCGCATTTTCATCTATTGCCCACATCTGCCGAGACGTTAATAACGGTTGACTCCTACGAAACCTTCATGCCAACGGCGCATCTTTCTTCTTTATCTGCATCTACTTCCACATTGGACGAGGTCTTTACTACGGCTCCTACCTTTATAAAGAAACCTGAAACATTGGTGTTGTTCTACTGCTCTTAGTCATAGCTACTGCCTTTGTAGGCTACGTCCTCCCTTGAGGTCAAATATCCTTCTGAGGCGCCACAGTCATTACTAACCTTCTATCAGCCGCCCCCTACATCGGCCCAGATCTAGTTCAA…	n4	CTGAGGAGGATCGCTAGGATGGAAAGTACTACAGTGCTTTTAGCAGCTAGCACCCTGCTCCTGGTACTTCATGTCTCCTATGGACAGTTTCCCAGGGCTTGCAGTACAGCACAGGTCCTCTTAAGCAAGGAATGTTGCCCAGTCTGGCCAGGAGATAATTCTTCATGTGGAGAAGTCTCCGGAAGGGGAGTGTGCCAAGATGTAGTCCCCTCCAACTCGCCTGTGGGTGCCCAGTTCCCTTTCTCGGGCATTGATGACCGCGAAAACTGGCCCATTGTTTTCTACAACAGGACATGCCAATGCCAGGGTAACTTTATGGGCTACAACTGCGGTGAGTGCAGGTTTGGCTACACAGGACCAAACTGCACCGTTAGACGCAACATGATCAGAAAGGACATC…	b	22	Minami-minowa	35.8657	137.981	2020-06-23	####	This study
26307	b	TGATGAAACTTTGGCTCCCTCCTCGGAGTCTGCTTAATTGCCCAAATCGCCACCGGCTTATTCCTAGCCATGCATTACACGGCCGACACATCCCTTGCATTCTCATCTATTGCCCACATCTGTCGAGATGTTAATAACGGCTGGCTCCTACGAAACCTTCACGCCAACGGCGCATCTTTTTTCTTTATCTGCATCTACTTCCACATTGGCCGGGGTCTTTACTATGGCTCCTACCTCTATAAAGAAACCTGAAACATTGGCGTCATTCTGTTGTTCTTAGTCATAGCCACCGCCTTTGTGGGCTATGTCCTCCCTTGAGGCCAAATATCTTTCTGAGGCGCCACAGTCATTACCAATCTCCTATCAGCCGCCCCCTACATCGGCCCAGACCTAGTTCAA…	n1	CTGAGGAGGATCGCTAGGATGGAAAGTACTACAGTGCTTTTAGCAGCTAGCACCCTGCTCCTGGTACTTCATGTCTCCTATGGACAGTTTCCCAGGGCTTGCAGTACAGCACAGGTCCTCTTAAGCAAGGAATGTTGCCCAGTCTGGCCAGGAGATAATTCTTCATGTGGAGAAGTCTCCGGAAGGGGAGTGTGCCAAGATGTAGTCCCCTCCAACTCGCCTGTGGGTGCCCAGTTCCCTTTCTCGGGCATTGATGACCGCGAAAACTGGCCCATTGTTTTCTACAACAGGACATGCCAATGCCAGGGTAACTTTATGGGCTACAACTGCGGTGAGTGCAGGTTTGGCTACACAGGACCAAACTGCACCGTTAGACGCAACATGATCAGAAAGGACATC…	b	22	Minami-minowa	35.8657	137.981	2020-06-23	####	This study
26308	b	TGATGAAACTTTGGCTCCCTCCTCGGGGTCTGCTTAATTGCCCAAATCGCCACCGGCTTATTCCTAGCCATGCACTACACAGCCGACACATCCCTCGCATTTTCATCTATTGCCCACATCTGCCGAGACGTTAATAACGGTTGACTCCTACGAAACCTTCATGCCAACGGCGCATCTTTCTTCTTTATCTGCATCTACTTCCACATTGGACGAGGTCTTTACTACGGCTCCTACCTTTATAAAGAAACCTGAAACATTGGTGTTGTTCTACTGCTCTTAGTCATAGCTACTGCCTTTGTAGGCTACGTCCTCCCTTGAGGTCAAATATCCTTCTGAGGCGCCACAGTCATTACTAACCTTCTATCAGCCGCCCCCTACATCGGCCCAGATCTAGTTCAA…	b1	CTGAGGAGGATCGCTAGGATGGAAAGTACTACAGTGCTTTTAGCAGCTAGCACCCTGCTCCTGGTACTTCATGTCTCCTATGGACAGTTTCCCAGGGCTTGCAGTACAGCACAGGTCCTCTTAAGCAAGGAATGTTGCCCAGTCTGGCCAGGAGATAATTCTTCATGTGGAGAAGTCTCCGGAAGGGGAGTGTGCCAAGATGTAGTCCCCTCCAACTCGCCTGTGGGTGCCCAGTTCCCTTTCTCGGGCATTGATGACCGCGAAAACTGGCCCATTGTTTTCTACAACAGGACATGCCAATGCCAGGGTAACTTTATGGGCTACAACTGCGGTGAGTGCAGGTTTGGCTACACAGGACCAAACTGCACCGTTAGACGCAACATGATCAGAAAGGACATC…	b	22	Minami-minowa	35.8657	137.981	2020-06-23	####	This study
26441	b	TGATGAAACTTTGGCTCCCTCCTCGGGGTCTGCTTAATTGCCCAAATCGCCACCGGCTTATTCCTAGCCATGCACTACACAGCCGACACATCCCTCGCATTTTCATCTATTGCCCACATCTGCCGAGACGTTAATAACGGTTGACTCCTACGAAACCTTCATGCCAACGGCGCATCTTTCTTCTTTATCTGCATCTACTTCCACATTGGACGAGGTCTTTACTACGGCTCCTACCTTTATAAAGAAACCTGAAACATTGGTGTTGTTCTACTGCTCTTAGTCATAGCTACTGCCTTTGTAGGCTACGTCCTCCCTTGAGGTCAAATATCCTTCTGAGGCGCCACAGTCATTACTAACCTTCTATCAGCCGCCCCCTACATCGGCCCAGATCTAGTTCAA…	b1	CTGAGGAGGATCGCTAGGATGGAAAGTACTACAGTGCTTTTAGCAGCTAGCACCCTGCTCCTGGTACTTCATGTCTCCTATGGACAGTTTCCCAGGGCTTGCAGTACAGCACAGGTCCTCTTAAGCAAGGAATGTTGCCCAGTCTGGCCAGGAGATAATTCTTCATGTGGAGAAGTCTCCGGAAGGGGAGTGTGCCAAGATGTAGTCCCCTCCAACTCGCCTGTGGGTGCCCAGTTCCCTTTCTCGGGCATTGATGACCGMGAAAACTGGCCCATTGTTTTCTACAACAGGACATGCCAATGCCAGGGTAACTTTATGGGCTACAACTGCGGTGAGTGCARGTTTGGCTACACAGGACCAAACTGCACCGTTAGACGCAACATGATCAGAAAGGACATC…	b	22	Minami-minowa	35.8657	137.981	2020-08-14	####	This study
26442	b	TGATGAAACTTTGGCTCCCTCCTCGGGGTCTGCTTAATTGCCCAAATCGCCACCGGCTTATTCCTAGCCATGCACTACACAGCCGACACATCCCTCGCATTTTCATCTATTGCCCACATCTGCCGAGACGTTAATAACGGTTGACTCCTACGAAACCTTCATGCCAACGGCGCATCTTTCTTCTTTATCTGCATCTACTTCCACATTGGACGAGGTCTTTACTACGGCTCCTACCTTTATAAAGAAACCTGAAACATTGGTGTTGTTCTACTGCTCTTAGTCATAGCTACTGCCTTTGTAGGCTACGTCCTCCCTTGAGGTCAAATATCCTTCTGAGGCGCCACAGTCATTACTAACCTTCTATCAGCCGCCCCCTACATCGGCCCAGATCTAGTTCAA…	b1	CTGAGGAGGATCGCTAGGATGGAAAGTACTACAGTGCTTTTAGCAGCTAGCACCCTGCTCCTGGTACTTCATGTCTCCTATGGACAGTTTCCCAGGGCTTGCAGTACAGCACAGGTCCTCTTAAGCAAGGAATGTTGCCCAGTCTGGCCAGGAGATAATTCTTCATGTGGAGAAGTCTCCGGAAGGGGAGTGTGCCAAGATGTAGTCCCCTCCAACTCGCCTGTGGGTGCCCAGTTCCCTTTCTCGGGCATTGATGACCGCGAAAACTGGCCCATTGTTTTCTACAACAGGACATGCCAATGCCAGGGTAACTTTATGGGCTACAACTGCGGTGAGTGCAGGTTTGGCTACACAGGACCAAACTGCACCGTTAGACGCAACATGATCAGAAAGGACATC…	b	22	Minami-minowa	35.8657	137.981	2020-08-14	####	This study
26669	b	TGATGAAACTTTGGCTCCCTCCTCGGAGTCTGCTTAATTGCCCAAATCGCCACCGGCTTATTCCTAGCCATGCATTACACGGCCGACACATCCCTTGCATTCTCATCTATTGCCCACATCTGTCGAGATGTTAATAACGGCTGGCTCCTACGAAACCTTCACGCCAACGGCGCATCTTTTTTCTTTATCTGCATCTACTTCCACATTGGCCGGGGTCTTTACTATGGCTCCTACCTCTATAAAGAAACCTGAAACATTGGCGTCATTCTGTTGTTCTTAGTCATAGCCACCGCCTTTGTGGGCTATGTCCTCCCTTGAGGCCAAATATCTTTCTGAGGCGCCACAGTCATTACCAATCTCCTATCAGCCGCCCCCTACATCGGCCCAGACCTAGTTCAA…	n1	CTGAGGAGGATCGCTAGGATGGAAAGTACTACAGTGCTTTTAGCAGCTAGCACCCTGCTCCTGGTACTTCATGTCTCCTATGGACAGTTTCCCAGGGCTTGCAGTACAGCACAGGTCCTCTTAAGCAAGGAATGTTGCCCAGTCTGGCCAGGAGATAATTCTTCATGTGGAGAAGTCTCCGGAAGGGGAGTGTGCCAAGATGTAGTCCCCTCCAACTCGCCTGTGGGTGCCCAGTTCCCTTTCTCGGGCATTGATGACCGCGAAAACTGGCCCATTGTTTTCTACAACAGGACATGCCAATGCCAGGGTAACTTTATGGGCTACAACTGCGGTGAGTGCAGGTTTGGCTACACAGGACCAAACTGCACCGTTAGACGCAACATGATCAGAAAGGACATC…	n/b	22	Minami-minowa	35.8657	137.981	2020-08-14	####	This study
26668	b	TGATGAAACTTTGGCTCCCTCCTCGGAGTCTGCTTAATTGCCCAAATCGCCACCGGCTTATTCCTAGCCATGCATTACACGGCCGACACATCCCTTGCATTCTCATCTATTGCCCACATCTGTCGAGATGTTAATAACGGCTGGCTCCTACGAAACCTTCACGCCAACGGCGCATCTTTTTTCTTTATCTGCATCTACTTCCACATTGGCCGGGGTCTTTACTATGGCTCCTACCTCTATAAAGAAACCTGAAACATTGGCGTCATTCTGTTGTTCTTAGTCATAGCCACCGCCTTTGTGGGCTATGTCCTCCCTTGAGGCCAAATATCTTTCTGAGGCGCCACAGTCATTACCAATCTCCTATCAGCCGCCCCCTACATCGGCCCAGACCTAGTTCAA…	n1	CTGAGGAGGATCRCTAGGATGGAAAGTACTAYAGTGCTTTTAGCARCTAGCACCCTGCTCCTGGTACTTCATGYCTCCTAYGGACAGTTTCCCAGGGCTTGCAGTACAGCACAGGTCCTCTTAAGCAAGGAATGTTGCCCAGTCTGGCCAGGAGATAATTCTTCATGTGGAGAAGTCTCCGGAAGGGGAGTGTGCCAAGATGTAGTCCCCTCCAACTCSCCTGTGGGTGCCCAGTTCCCTTTCTCGGGCATTGATGACCGMGAAAACTGGCCCATTGTTTTCTACAACAGGACATGCCAATGCCAGGGTAACTTTATGGGCTACAACTGCGGTGAGTGCAGGTTTGGCTACACAGGACCAAACTGCACCGTTAGACGCAACATGATCAGAAAGGACATC…	b	22	Minami-minowa	35.8657	137.981	2020-08-14	####	This study
26016	n	TGATGAAACTTTGGCTCCCTCCTCGGAGTCTGCTTAATTGCCCAAATCGCCACCGGCTTATTCCTAGCCATGCATTACACGGCCGACACATCCCTTGCATTCTCATCTATTGCCCACATCTGTCGAGATGTTAATAACGGCTGGCTCCTACGAAACCTTCACGCCAACGGCGCATCTTTTTTCTTTATCTGCATCTACTTCCACATTGGCCGGGGTCTTTACTATGGCTCCTACCTCTATAAAGAAACCTGAAACATTGGCGTCATTCTGTTGTTCTTAGTCATAGCCACCGCCTTTGTGGGCTATGTCCTCCCTTGAGGCCAAATATCTTTCTGAGGCGCCACAGTCATTACCAATCTCCTATCAGCCGCCCCCTACATCGGCCCAGACCTAGTTCAA…	n1	CTGAGGAGGATCACTAGGATGGAAAGTACTATAGTGCTTTTAGCAACTAGCACCCTGCTCCTGGTACTTCATGCCTCCTACGGACAGTTTCCCAGGGCTTGCAGTACAGCACAGGTCCTCTTAAGCAAGGAATGTTGCCCAGTCTGGCCAGGAGATAATTCTTCATGTGGAGAAGTCTCCGGAAGGGGAGTGTGCCAAGATGTAGTCCCCTCCAACTCCCCTGTGGGTGCCCAGTTCCCTTTCTCGGGCATTGATGACCGAGAAAACTGGCCCATTGTTTTCTACAACAGGACATGCCAATGCCAGGGTAACTTTATGGGCTACAACTGCGGTGAGTGCAGGTTTGGCTACACAGGACCAAACTGCACCGTTAGACGCAACATGATCAGAAAGGACATC…	n	23	Nakao, Hase, Ina	35.7669	138.08	2020-06-23	####	This study
26017	n	TGATGAAACTTTGGCTCCCTCCTCGGAGTCTGCTTAATTGCCCAAATCGCCACCGGCTTATTCCTAGCCATGCATTACACGGCCGACACATCCCTTGCATTCTCATCTATTGCCCACATCTGTCGAGATGTTAATAACGGCTGGCTCCTACGAAACCTTCACGCCAACGGCGCATCTTTTTTCTTTATCTGCATCTACTTCCACATTGGCCGGGGTCTTTACTATGGCTCCTACCTCTATAAAGAAACCTGAAACATTGGCGTCATTCTGTTGTTCTTAGTCATAGCCACCGCCTTTGTGGGCTATGTCCTCCCTTGAGGCCAAATATCTTTCTGAGGCGCCACAGTCATTACCAATCTCCTATCAGCCGCCCCCTACATCGGCCCAGACCTAGTTCAA…	n1	CTGAGGAGGATCACTAGGATGGAAAGTACTATAGTGCTTTTAGCAACTAGCACCCTGCTCCTGGTACTTCATGCCTCCTACGGACAGTTTCCCAGGGCTTGCAGTACAGCACAGGTCCTCTTAAGCAAGGAATGTTGCCCAGTCTGGCCAGGAGATAATTCTTCATGTGGAGAAGTCTCCGGAAGGGGAGTGTGCCAAGATGTAGTCCCCTCCAACTCCCCTGTGGGTGCCCAGTTCCCTTTCTCGGGCATTGATGACCGAGAAAACTGGCCCATTGTTTTCTACAACAGGACATGCCAATGCCAGGGTAACTTTATGGGCTACAACTGCGGTGAGTGCAGGTTTGGCTACACAGGACCAAACTGCACCGTTAGACGCAACATGATCAGAAAGGACATC…	n	23	Nakao, Hase, Ina	35.7669	138.08	2020-06-23	####	This study
26018	n	TGATGAAACTTTGGCTCCCTCCTCGGAGTCTGCTTAATTGCCCAAATCGCCACCGGCTTATTCCTAGCCATGCATTACACGGCCGACACATCCCTTGCATTCTCATCTATTGCCCACATCTGTCGAGATGTTAATAACGGCTGGCTCCTACGAAACCTTCACGCCAACGGCGCATCTTTTTTCTTTATCTGCATCTACTTCCACATTGGCCGGGGTCTTTACTATGGCTCCTACCTCTATAAAGAAACCTGAAACATTGGCGTCATTCTGTTGTTCTTAGTCATAGCCACCGCCTTTGTGGGCTATGTCCTCCCTTGAGGCCAAATATCTTTCTGAGGCGCCACAGTCATTACCAATCTCCTATCAGCCGCCCCCTACATCGGCCCAGACCTAGTTCAA…	n1	CTGAGGAGGATCACTAGGATGGAAAGTACTATAGTGCTTTTAGCAACTAGCACCCTGCTCCTGGTACTTCATGCCTCCTACGGACAGTTTCCCAGGGCTTGCAGTACAGCACAGGTCCTCTTAAGCAAGGAATGTTGCCCAGTCTGGCCAGGAGATAATTCTTCATGTGGAGAAGTCTCCGGAAGGGGAGTGTGCCAAGATGTAGTCCCCTCCAACTCCCCTGTGGGTGCCCAGTTCCCTTTCTCGGGCATTGATGACCGAGAAAACTGGCCCATTGTTTTCTACAACAGGACATGCCAATGCCAGGGTAACTTTATGGGCTACAACTGCGGTGAGTGCAGGTTTGGCTACACAGGACCAAACTGCACCGTTAGACGCAACATGATCAGAAAGGACATC…	n	23	Nakao, Hase, Ina	35.7669	138.08	2020-06-23	####	This study
25981	n	TGATGAAACTTTGGCTCCCTCCTCGGAGTCTGCTTAATTGCCCAAATCGCCACCGGCTTATTCCTAGCCATGCATTACACGGCCGACACATCCCTTGCATTCTCATCTATTGCCCACATCTGTCGAGATGTTAATAACGGCTGGCTCCTACGAAACCTTCACGCCAACGGCGCATCTTTTTTCTTTATCTGCATCTACTTCCACATTGGCCGGGGTCTTTACTATGGCTCCTACCTCTATAAAGAAACCTGAAACATTGGCGTCATTCTGTTGTTCTTAGTCATAGCCACCGCCTTTGTGGGCTATGTCCTCCCTTGAGGCCAAATATCTTTCTGAGGCGCCACAGTCATTACCAATCTCCTATCAGCCGCCCCCTACATCGGCCCAGACCTAGTTCAA…	n1	CTGAGGAGGATCACTAGGATGGAAAGTACTATAGTGCTTTTAGCAACTAGCACCCTGCTCCTGGTACTTCATGCCTCCTACGGACAGTTTCCCAGGGCTTGCAGTACAGCACAGGTCCTCTTAAGCAAGGAATGTTGCCCAGTCTGGCCAGGAGATAATTCTTCATGTGGAGAAGTCTCCGGAAGGGGAGTGTGCCAAGATGTAGTCCCCTCCAACTCCCCTGTGGGTGCCCAGTTCCCTTTCTCGGGCATTGATGACCGAGAAAACTGGCCCATTGTTTTCTACAACAGGACATGCCAATGCCAGGGTAACTTTATGGGCTACAACTGCGGTGAGTGCAGGTTTGGCTACACAGGACCAAACTGCACCGTTAGACGCAACATGATCAGAAAGGACATC…	n	24	Higashi-ina, Komagane	35.7506	137.975	2020-06-23	####	This study
25982	n	TGATGAAACTTTGGCTCCCTCCTCGGAGTCTGCTTAATTGCCCAAATCGCCACCGGCTTATTCCTAGCCATGCATTACACGGCCGACACATCCCTTGCATTCTCATCTATTGCCCACATCTGTCGAGATGTTAATAACGGCTGGCTCCTACGAAACCTTCACGCCAACGGCGCATCTTTTTTCTTTATCTGCATCTACTTCCACATTGGCCGGGGTCTTTACTATGGCTCCTACCTCTATAAAGAAACCTGAAACATTGGCGTCATTCTGTTGTTCTTAGTCATAGCCACCGCCTTTGTGGGCTATGTCCTCCCTTGAGGCCAAATATCTTTCTGAGGCGCCACAGTCATTACCAATCTCCTATCAGCCGCCCCCTACATCGGCCCAGACCTAGTTCAA…	n1	GTACTAYAGTGCTTTTAGCARCTAGCACCCTGCTCCTGGTACTTCATGCCTCCTACGGACAGTTTCCCAGGGCTTGCAGTACAGCACAGGTCCTCTTAAGCAAGGAATGTTGCCCAGTCTGGCCAGGAGATAATTCTTCATGTGGAGAAGTCTCCGGAAGGGGAGTGTGCCAAGATGTAGTCCCCTCCAACTCCCCTGTGGGTGCCCAGTTCCCTTTCTCGGGCATTGATGACCGAGAAAACTGGCCCATTGTTTTCTACAACAGGACATGCCAATGCCAGGGTAACTTTATGGGCTACAACTGCGGTGAGTGCAGGTTTGGCTACACAGGACCAAACTGCACCGTTAGACGCAACATGATCAGAAAGGACATCTTCAGGATGACCACGGCTGAGAAGG…	n/b	24	Higashi-ina, Komagane	35.7506	137.975	2020-08-13	####	This study
26207	n	TGATGAAACTTTGGCTCCCTCCTCGGAGTCTGCTTAATTGCCCAAATCGCCACCGGCTTATTCCTAGCCATGCATTACACGGCCGACACATCCCTTGCATTCTCATCTATTGCCCACATCTGTCGAGATGTTAATAACGGCTGGCTCCTACGAAACCTTCACGCCAACGGCGCATCTTTTTTCTTTATCTGCATCTACTTCCACATTGGCCGGGGTCTTTACTATGGCTCCTACCTCTATAAAGAAACCTGAAACATTGGCGTCATTCTGTTGTTCTTAGTCATAGCCACCGCCTTTGTGGGCTATGTCCTCCCTTGAGGCCAAATATCTTTCTGAGGCGCCACAGTCATTACCAATCTCCTATCAGCCGCCCCCTACATCGGCCCAGACCTAGTTCAA…	n1	CTGAGGAGGATCACTAGGATGGAAAGTACTAYAGTGCTTTTAGCARCTAGCACCCTGCTCCTGGTACTTCATGCCTCCTACGGACAGTTTCCCAGGGCTTGCAGTACAGCACAGGTCCTCTTAAGCAAGGAATGTTGCCCAGTCTGGCCAGGAGATAATTCTTCATGTGGAGAAGTCTCCGGAAGGGGAGTGTGCCAAGATGTAGTCCCCTCCAACTCCCCTGTGGGTGCCCAGTTCCCTTTCTCGGGCATTGATGACCGAGAAAACTGGCCCATTGTTTTCTACAACAGGACATGCCAATGCCAGGGTAACTTTATGGGCTACAACTGCGGTGAGTGCAGGTTTGGCTACACAGGACCAAACTGCACCGTTAGACGCAACATGATCAGAAAGGACATC…	n/b	24	Higashi-ina, Komagane	35.7506	137.975	2020-08-13	####	This study
26208	n	TGATGAAACTTTGGCTCCCTCCTCGGAGTCTGCTTAATTGCCCAAATCGCCACCGGCTTATTCCTAGCCATGCATTACACGGCCGACACATCCCTTGCATTCTCATCTATTGCCCACATCTGTCGAGATGTTAATAACGGCTGGCTCCTACGAAACCTTCACGCCAACGGCGCATCTTTTTTCTTTATCTGCATCTACTTCCACATTGGCCGGGGTCTTTACTATGGCTCCTACCTCTATAAAGAAACCTGAAACATTGGCGTCATTCTGTTGTTCTTAGTCATAGCCACCGCCTTTGTGGGCTATGTCCTCCCTTGAGGCCAAATATCTTTCTGAGGCGCCACAGTCATTACCAATCTCCTATCAGCCGCCCCCTACATCGGCCCAGACCTAGTTCAA…	n1	CTGAGGAGGATCACTAGGATGGAAAGTACTATAGTGCTTTTAGCAACTAGCACCCTGCTCCTGGTACTTCATGCCTCCTACGGACAGTTTCCCAGGGCTTGCAGTACAGCACAGGTCCTCTTAAGCAAGGAATGTTGCCCAGTCTGGCCAGGAGATAATTCTTCATGTGGAGAAGTCTCCGGAAGGGGAGTGTGCCAAGATGTAGTCCCCTCCAACTCCCCTGTGGGTGCCCAGTTCCCTTTCTCGGGCATTGATGACCGAGAAAACTGGCCCATTGTTTTCTACAACAGGACATGCCAATGCCAGGGTAACTTTATGGGCTACAACTGCGGTGAGTGCAGGTTTGGCTACACAGGACCAAACTGCACCGTTAGACGCAACATGATCAGAAAGGACATC…	n	24	Higashi-ina, Komagane	35.7506	137.975	2020-08-13	####	This study
26305	n	TGATGAAACTTTGGCTCCCTCCTCGGAGTCTGCTTAATTGCCCAAATCGCCACCGGCTTATTCCTAGCCATGCATTACACGGCCGACACATCCCTTGCATTCTCATCTATTGCCCACATCTGTCGAGATGTTAATAACGGCTGGCTCCTACGAAACCTTCACGCCAACGGCGCATCTTTTTTCTTTATCTGCATCTACTTCCACATTGGCCGGGGTCTTTACTATGGCTCCTACCTCTATAAAGAAACCTGAAACATTGGCGTCATTCTGTTGTTCTTAGTCATAGCCACCGCCTTTGTGGGCTATGTCCTCCCTTGAGGCCAAATATCTTTCTGAGGCGCCACAGTCATTACCAATCTCCTATCAGCCGCCCCCTACATCGGCCCAGACCTAGTTCAA…	n1	CTGAGGAGGATCACTAGGATGGAAAGTACTATAGTGCTTTTAGCAACTAGCACCCTGCTCCTGGTACTTCATGCCTCCTACGGACAGTTTCCCAGGGCTTGCAGTACAGCACAGGTCCTCTTAAGCAAGGAATGTTGCCCAGTCTGGCCAGGAGATAATTCTTCATGTGGAGAAGTCTCCGGAAGGGGAGTGTGCCAAGATGTAGTCCCCTCCAACTCCCCTGTGGGTGCCCAGTTCCCTTTCTCGGGCATTGATGACCGAGAAAACTGGCCCATTGTTTTCTACAACAGGACATGCCAATGCCAGGGTAACTTTATGGGCTACAACTGCGGTGAGTGCAGGTTTGGCTACACAGGACCAAACTGCACCGTTAGACGCAACATGATCAGAAAGGACATC…	n	24	Higashi-ina, Komagane	35.7506	137.975	2020-08-13	####	This study
26306	n	TGATGAAACTTTGGCTCCCTCCTCGGAGTCTGCTTAATTGCCCAAATCGCCACCGGCTTATTCCTAGCCATGCATTACACGGCCGACACATCCCTTGCATTCTCATCTATTGCCCACATCTGTCGAGATGTTAATAACGGCTGGCTCCTACGAAACCTTCACGCCAACGGCGCATCTTTTTTCTTTATCTGCATCTACTTCCACATTGGCCGGGGTCTTTACTATGGCTCCTACCTCTATAAAGAAACCTGAAACATTGGCATCATTCTGTTGTTCTTAGTCATAGCCACCGCCTTTGTGGGCTATGTCCTCCCTTGAGGCCAAATATCTTTCTGAGGCGCCACAGTCATTACCAATCTCCTATCAGCCGCCCCCTACATCGGCCCAGACCTAGTTCAA…	n16	CTGAGGAGGATCACTAGGATGGAAAGTACTATAGTGCTTTTAGCAACTAGCACCCTGCTCCTGGTACTTCATGCCTCCTACGGACAGTTTCCCAGGGCTTGCAGTACAGCACAGGTCCTCTTAAGCAAGGAATGTTGCCCAGTCTGGCCAGGAGATAATTCTTCATGTGGAGAAGTCTCCGGAAGGGGAGTGTGCCAAGATGTAGTCCCCTCCAACTCCCCTGTGGGTGCCCAGTTCCCTTTCTCGGGCATTGATGACCGAGAAAACTGGCCCATTGTTTTCTACAACAGGACATGCCAATGCCAGGGTAACTTTATGGGCTACAACTGCGGTGAGTGCAGGTTTGGCTACACAGGACCAAACTGCACCGTTAGACGCAACATGATCAGAAAGGACATC…	n	24	Higashi-ina, Komagane	35.7506	137.975	2020-08-13	####	This study
26439	n	TGATGAAACTTTGGCTCCCTCCTCGGAGTCTGCTTAATTGCCCAAATCGCCACCGGCTTATTCCTAGCCATGCATTACACGGCCGACACATCCCTTGCATTCTCATCTATTGCCCACATCTGTCGAGATGTTAATAACGGCTGGCTCCTACGAAACCTTCACGCCAACGGCGCATCTTTTTTCTTTATCTGCATCTACTTCCACATTGGCCGGGGTCTTTACTATGGCTCCTACCTCTATAAAGAAACCTGAAACATTGGCGTCATTCTGTTGTTCTTAGTCATAGCCACCGCCTTTGTGGGCTATGTCCTCCCTTGAGGCCAAATATCTTTCTGAGGCGCCACAGTCATTACCAATCTCCTATCAGCCGCCCCCTACATCGGCCCAGACCTAGTTCAA…	n1	CTGAGGAGGATCACTAGGATGRAAAGTACTAYAGTGCTTTTAGCARCTAGCACCCTGCTCCTGGTACTTCATGCCTCCTACGGACAGTTTCCCAGGGCTTGCAGTACAGCACAGGTCCTCTTAAGCAAGGAATGTTGCCCAGTCTGGCCAGGAGATAATTCTTCATGTGGAGAAGTCTCCGGAAGGGGAGTGTGCCAAGATGTAGTCCCCTCCAACTCCCCTGTGGGTGCCCAGTTCCCTTTCTCGGGCATTGATGACCGAGAAAACTGGCCCATTGTTTTCTACAACAGGACATGCCAATGCCAGGGTAACTTTATGGGCTACAACTGCGGTGAGTGCAGGTTTGGCTACACAGGACCAAACTGCACCGTTAGACGCAACATGATCAGAAAGGACATC…	n/b	24	Higashi-ina, Komagane	35.7506	137.975	2020-08-14	####	This study
26440	n	TGATGAAACTTTGGCTCCCTCCTCGGAGTCTGCTTAATTGCCCAAATCGCCACCGGCTTATTCCTAGCCATGCATTACACGGCCGACACATCCCTTGCATTCTCATCTATTGCCCACATCTGTCGAGATGTTAATAACGGCTGGCTCCTACGAAACCTTCACGCCAACGGCGCATCTTTTTTCTTTATCTGCATCTACTTCCACATTGGCCGGGGTCTTTACTATGGCTCCTACCTCTATAAAGAAACCTGAAACATTGGCGTCATTCTGTTGTTCTTAGTCATAGCCACCGCCTTTGTGGGCTATGTCCTCCCTTGAGGCCAAATATCTTTCTGAGGCGCCACAGTCATTACCAATCTCCTATCAGCCGCCCCCTACATCGGCCCAGACCTAGTTCAA…	n1	CTGAGGAGGATCACTAGGATGGAAAGTACTATAGTGCTTTTAGCAACTAGCACCCTGCTCCTGGTACTTCATGCCTCCTACGGACAGTTTCCCAGGGCTTGCAGTACAGCACAGGTCCTCTTAAGCAAGGAATGTTGCCCAGTCTGGCCAGGAGATAATTCTTCATGTGGAGAAGTCTCCGGAAGGGGAGTGTGCCAAGATGTAGTCCCCTCCAACTCCCCTGTGGGTGCCCAGTTCCCTTTCTCGGGCATTGATGACCGAGAAAACTGGCCCATTGTTTTCTACAACAGGACATGCCAATGCCAGGGTAACTTTATGGGCTACAACTGCGGTGAGTGCAGGTTTGGCTACACAGGACCAAACTGCACCGTTAGACGCAACATGATCAGAAAGGACATC…	n	24	Higashi-ina, Komagane	35.7506	137.975	2020-08-14	####	This study
26666	n	TGATGAAACTTTGGCTCCCTCCTCGGAGTCTGCTTAATTGCCCAAATCGCCACCGGCTTATTCCTAGCCATGCATTACACGGCCGACACATCCCTTGCATTCTCATCTATTGCCCACATCTGTCGAGATGTTAATAACGGCTGGCTCCTACGAAACCTTCACGCCAACGGCGCATCTTTTTTCTTTATCTGCATCTACTTCCACATTGGCCGGGGTCTTTACTATGGCTCCTACCTCTATAAAGAAACCTGAAACATTGGCGTCATTCTGTTGTTCTTAGTCATAGCCACCGCCTTTGTGGGCTATGTCCTCCCTTGAGGCCAAATATCTTTCTGAGGCGCCACAGTCATTACCAATCTCCTATCAGCCGCCCCCTACATCGGCCCAGACCTAGTTCAA…	n1	CTGAGGAGGATCACTAGGATGRAAAGTACTAYAGTGCTTTTAGCARCTAGCACCCTGCTCCTGGTACTTCATGCCTCCTACGGACAGTTTCCCAGGGCTTGCAGTACAGCACAGGTCCTCTTAAGCAAGGAATGTTGCCCAGTCTGGCCAGGAGATAATTCTTCATGTGGAGAAGTCTCCGGAAGGGGAGTGTGCCAAGATGTAGTCCCCTCCAACTCCCCTGTGGGTGCCCAGTTCCCTTTCTCGGGCATTGATGACCGAGAAAACTGGCCCATTGTTTTCTACAACAGGACATGCCAATGCCAGGGTAACTTTATGGGCTACAACTGCGGTGAGTGCAGGTTTGGCTACACAGGACCAAACTGCACCGTTAGACGCAACATGATCAGAAAGGACATC…	n/b	24	Higashi-ina, Komagane	35.7506	137.975	2020-08-14	####	This study
26667	n	TGATGAAACTTTGGCTCCCTCCTCGGAGTCTGCTTAATTGCCCAAATCGCCACCGGCTTATTCCTAGCCATGCATTACACGGCCGACACATCCCTTGCATTCTCATCTATTGCCCACATCTGTCGAGATGTTAATAACGGCTGGCTCCTACGAAACCTTCACGCCAACGGCGCATCTTTTTTCTTTATCTGCATCTACTTCCACATTGGCCGGGGTCTTTACTATGGCTCCTACCTCTATAAAGAAACCTGAAACATTGGCGTCATTCTGTTGTTCTTAGTCATAGCCACCGCCTTTGTGGGCTATGTCCTCCCTTGAGGCCAAATATCTTTCTGAGGCGCCACAGTCATTACCAATCTCCTATCAGCCGCCCCCTACATCGGCCCAGACCTAGTTCAA…	n1	CTGAGGAGGATCACTAGGATGRAAAGTACTAYAGTGCTTTTAGCAACTAGCACCCTGCTCCTGGTACTTCATGCCTCCTACGGACAGTTTCCCAGGGCTTGCAGTACAGCACAGGTCCTCTTAAGCAAGGAATGTTGCCCAGTCTGGCCAGGAGATAATTCTTCATGTGGAGAAGTCTCCGGAAGGGGAGTGTGCCAAGATGTAGTCCCCTCCAACTCCCCTGTGGGTGCCCAGTTCCCTTTCTCGGGCATTGATGACCGAGAAAACTGGCCCATTGTTTTCTACAACAGGACATGCCAATGCCAGGGTAACTTTATGGGCTACAACTGCGGTGAGTGCAGGTTTGGCTACACAGGACCAAACTGCACCGTTAGACGCAACATGATCAGAAAGGACATC…	n/b	24	Higashi-ina, Komagane	35.7506	137.975	2020-08-14	####	This study
25983	n	TGATGAAACTTTGGCTCCCTCCTCGGAGTCTGCTTAATTGCCCAAATCGCCACCGGCTTATTCCTAGCCATGCATTACACGGCCGACACATCCCTTGCATTCTCATCTATTGCCCACATCTGTCGAGATGTTAATAACGGCTGGCTCCTACGAAACCTTCACGCCAACGGCGCATCTTTTTTCTTTATCTGCATCTACTTCCACATTGGCCGGGGTCTTTACTATGGCTCCTACCTCTATAAAGAAACCTGAAACATTGGCGTCATTCTGTTGTTCTTAGTCATAGCCACCGCCTTTGTGGGCTATGTCCTCCCTTGAGGCCAAATATCTTTCTGAGGCGCCACAGTCATTACCAATCTCCTATCAGCCGCCCCCTACATCGGCCCAGACCTAGTTCAA…	n1	CTGAGGAGGATCACTAGGATGGAAAGTACTATAGTGCTTTTAGCAACTAGCACCCTGCTCCTGGTACTTCATGCCTCCTACGGACAGTTTCCCAGGGCTTGCAGTACAGCACAGGTCCTCTTAAGCAAGGAATGTTGCCCAGTCTGGCCAGGAGATAATTCTTCATGTGGAGAAGTCTCCGGAAGGGGAGTGTGCCAAGATGTAGTCCCCTCCAACTCCCCTGTGGGTGCCCAGTTCCCTTTCTCGGGCATTGATGACCGAGAAAACTGGCCCATTGTTTTCTACAACAGGACATGCCAATGCCAGGGTAACTTTATGGGCTACAACTGCGGTGAGTGCAGGTTTGGCTACACAGGACCAAACTGCACCGTTAGACGCAACATGATCAGAAAGGACATC…	n	25	Akaho, Komagane	35.7199	137.914	2020-06-23	####	This study
25984	n	TGATGAAACTTTGGCTCCCTCCTCGGAGTCTGCTTAATTGCCCAAATCGCCACCGGCTTATTCCTAGCCATGCATTACACGGCCGACACATCCCTTGCATTCTCATCTATTGCCCACATCTGTCGAGATGTTAATAACGGCTGGCTCCTACGAAACCTTCACGCCAACGGCGCATCTTTTTTCTTTATCTGCATCTACTTCCACATTGGCCGGGGTCTTTACTATGGCTCCTACCTCTATAAAGAAACCTGAAACATTGGCGTCATTCTGTTGTTCTTAGTCATAGCCACCGCCTTTGTGGGCTATGTCCTCCCTTGAGGCCAAATATCTTTCTGAGGCGCCACAGTCATTACCAATCTCCTATCAGCCGCCCCCTACATCGGCCCAGACCTAGTTCAA…	n1	CTGAGGAGGATCACTAGGATGGAAAGTACTATAGTGCTTTTAGCAACTAGCACCCTGCTCCTGGTACTTCATGCCTCCTACGGACAGTTTCCCAGGGCTTGCAGTACAGCACAGGTCCTCTTAAGCAAGGAATGTTGCCCAGTCTGGCCAGGAGATAATTCTTCATGTGGAGAAGTCTCCGGAAGGGGAGTGTGCCAAGATGTAGTCCCCTCCAACTCCCCTGTGGGTGCCCAGTTCCCTTTCTCGGGCATTGATGACCGAGAAAACTGGCCCATTGTTTTCTACAACAGGACATGCCAATGCCAGGGTAACTTTATGGGCTACAACTGCGGTGAGTGCAGGTTTGGCTACACAGGACCAAACTGCACCGTTAGACGCAACATGATCAGAAAGGACATC…	n	25	Akaho, Komagane	35.7199	137.914	2020-06-23	####	This study
26205	n	TGATGAAACTTTGGCTCCCTCCTCGGAGTCTGCTTAATTGCCCAAATCGCCACCGGCTTATTCCTAGCCATGCATTACACGGCCGACACATCCCTTGCATTCTCATCTATTGCCCACATCTGTCGAGATGTTAATAACGGCTGGCTCCTACGAAACCTTCACGCCAACGGCGCATCTTTTTTCTTTATCTGCATCTACTTCCACATTGGCCGGGGTCTTTACTATGGCTCCTACCTCTATAAAGAAACCTGAAACATTGGCGTCATTCTGTTGTTCTTAGTCATAGCCACCGCCTTTGTGGGCTATGTCCTCCCTTGAGGCCAAATATCTTTCTGAGGCGCCACAGTCATTACCAATCTCCTATCAGCCGCCCCCTACATCGGCCCAGACCTAGTTCAA…	n1	CTGAGGAGGATCACTAGGATGGAAAGTACTATAGTGCTTTTAGCAACTAGCACCCTGCTCCTGGTACTTCATGCCTCCTACGGACAGTTTCCCAGGGCTTGCAGTACAGCACAGGTCCTCTTAAGCAAGGAATGTTGCCCAGTCTGGCCAGGAGATAATTCTTCATGTGGAGAAGTCTCCGGAAGGGGAGTGTGCCAAGATGTAGTCCCCTCCAACTCCCCTGTGGGTGCCCAGTTCCCTTTCTCGGGCATTGATGACCGAGAAAACTGGCCCATTGTTTTCTACAACAGGACATGCCAATGCCAGGGTAACTTTATGGGCTACAACTGCGGTGAGTGCAGGTTTGGCTACACAGGACCAAACTGCACCGTTAGACGCAACATGATCAGAAAGGACATC…	n	25	Akaho, Komagane	35.7199	137.914	2020-08-13	####	This study
26206	n	TGATGAAACTTTGGCTCCCTCCTCGGAGTCTGCTTAATTGCCCAAATCGCCACCGGCTTATTCCTAGCCATGCATTACACGGCCGACACATCCCTTGCATTCTCATCTATTGCCCACATCTGTCGAGATGTTAATAACGGCTGGCTCCTACGAAACCTTCACGCCAACGGCGCATCTTTTTTCTTTATCTGCATCTACTTCCACATTGGCCGGGGTCTTTACTATGGCTCCTACCTCTATAAAGAAACCTGAAACATTGGCGTCATTCTGTTGTTCTTAGTCATAGCCACCGCCTTTGTGGGCTATGTCCTCCCTTGAGGCCAAATATCTTTCTGAGGCGCCACAGTCATTACCAATCTCCTATCAGCCGCCCCCTACATCGGCCCAGACCTAGTTCAA…	n1	CTGAGGAGGATCACTAGGATGGAAAGTACTATAGTGCTTTTAGCAACTAGCACCCTGCTCCTGGTACTTCATGCCTCCTACGGACAGTTTCCCAGGGCTTGCAGTACAGCACAGGTCCTCTTAAGCAAGGAATGTTGCCCAGTCTGGCCAGGAGATAATTCTTCATGTGGAGAAGTCTCCGGAAGGGGAGTGTGCCAAGATGTAGTCCCCTCCAACTCCCCTGTGGGTGCCCAGTTCCCTTTCTCGGGCATTGATGACCGAGAAAACTGGCCCATTGTTTTCTACAACAGGACATGCCAATGCCAGGGTAACTTTATGGGCTACAACTGCGGTGAGTGCAGGTTTGGCTACACAGGACCAAACTGCACCGTTAGACGCAACATGATCAGAAAGGACATC…	n	25	Akaho, Komagane	35.7199	137.914	2020-08-13	####	This study
26303	n	TGATGAAACTTTGGCTCCCTCCTCGGAGTCTGCTTAATTGCCCAAATCGCCACCGGCTTATTCCTAGCCATGCATTACACGGCCGACACATCCCTTGCATTCTCATCTATTGCCCACATCTGTCGAGATGTTAATAACGGCTGGCTCCTACGAAACCTTCACGCCAACGGCGCATCTTTTTTCTTTATCTGCATCTACTTCCACATTGGCCGGGGTCTTTACTATGGCTCCTACCTCTATAAAGAAACCTGAAACATTGGCGTCATTCTGTTGTTCTTAGTCATAGCCACCGCCTTTGTGGGCTATGTCCTCCCTTGAGGCCAAATATCTTTCTGAGGCGCCACAGTCATTACCAATCTCCTATCAGCCGCCCCCTACATCGGCCCAGACCTAGTTCAA…	n1	CTGAGGAGGATCACTAGGATGGAAAGTACTATAGTGCTTTTAGCAACTAGCACCCTGCTCCTGGTACTTCATGCCTCCTACGGACAGTTTCCCAGGGCTTGCAGTACAGCACAGGTCCTCTTAAGCAAGGAATGTTGCCCAGTCTGGCCAGGAGATAATTCTTCATGTGGAGAAGTCTCCGGAAGGGGAGTGTGCCAAGATGTAGTCCCCTCCAACTCCCCTGTGGGTGCCCAGTTCCCTTTCTCGGGCATTGATGACCGAGAAAACTGGCCCATTGTTTTCTACAACAGGACATGCCAATGCCAGGGTAACTTTATGGGCTACAACTGCGGTGAGTGCAGGTTTGGCTACACAGGACCAAACTGCACCGTTAGACGCAACATGATCAGAAAGGACATC…	n	25	Akaho, Komagane	35.7199	137.914	2020-08-13	####	This study
26304	n	TGATGAAACTTTGGCTCCCTCCTCGGAGTCTGCTTAATTGCCCAAATCGCCACCGGCTTATTCCTAGCCATGCATTACACGGCCGACACATCCCTTGCATTCTCATCTATTGCCCACATCTGTCGAGATGTTAATAACGGCTGGCTCCTACGAAACCTTCACGCCAACGGCGCATCTTTTTTCTTTATCTGCATCTACTTCCACATTGGCCGGGGTCTTTACTATGGCTCCTACCTCTATAAAGAAACCTGAAACATTGGCGTCATTCTGTTGTTCTTAGTCATAGCCACCGCCTTTGTGGGCTATGTCCTCCCTTGAGGCCAAATATCTTTCTGAGGCGCCACAGTCATTACCAATCTCCTATCAGCCGCCCCCTACATCGGCCCAGACCTAGTTCAA…	n1	CTGAGGAGGATCACTAGGATGGAAAGTACTATAGTGCTTTTAGCAACTAGCACCCTGCTCCTGGTACTTCATGCCTCCTACGGACAGTTTCCCAGGGCTTGCAGTACAGCACAGGTCCTCTTAAGCAAGGAATGTTGCCCAGTCTGGCCAGGAGATAATTCTTCATGTGGAGAAGTCTCCGGAAGGGGAGTGTGCCAAGATGTAGTCCCCTCCAACTCCCCTGTGGGTGCCCAGTTCCCTTTCTCGGGCATTGATGACCGAGAAAACTGGCCCATTGTTTTCTACAACAGGACATGCCAATGCCAGGGTAACTTTATGGGCTACAACTGCGGTGAGTGCAGGTTTGGCTACACAGGACCAAACTGCACCGTTAGACGCAACATGATCAGAAAGGACATC…	n	25	Akaho, Komagane	35.7199	137.914	2020-08-13	####	This study
26437	n	TGATGAAACTTTGGCTCCCTCCTCGGGGTCTGCTTAATTGCCCAAATCGCCACCGGCTTATTCCTAGCCATGCACTACACAGCCGACACATCCCTCGCATTTTCATCTATTGCCCACATCTGCCGAGACGTTAATAACGGTTGACTCCTACGAAACCTTCATGCCAACGGCGCATCTTTCTTCTTTATCTGCATCTACTTCCACATTGGACGAGGTCTTTACTACGGCTCCTACCTTTATAAAGAAACCTGAAACATTGGTGTTGTTCTACTGCTCTTAGTCATAGCTACTGCCTTTGTAGGCTACGTCCTCCCTTGAGGTCAAATATCCTTCTGAGGCGCCACAGTCATTACTAACCTTCTATCAGCCGCCCCCTACATCGGCCCAGATCTAGTTCAA…	b1	TTTTAGCAACTAGCACCCTGCTCCTGGTACTTCATGCCTCCTACGGACAGTTTCCCAGGGCTTGCAGTACAGCACAGGTCCTCTTAAGCAAGGAATGTTGCCCAGTCTGGCCAGGAGATAATTCTTCATGTGGAGAAGTCTCCGGAAGGGGAGTGTGCCAAGATGTAGTCCCCTCCAACTCCCCTGTGGGTGCCCAGTTCCCTTTCTCGGGCATTGATGACCGAGAAAACTGGCCCATTGTTTTCTACAACAGGACATGCCAATGCCAGGGTAACTTTATGGGCTACAACTGCGGTGAGTGCAGGTTTGGCTACACAGGACCAAACTGCACCGTTAGACGCAACATGATCAGAAAGGACATCTTCAGGATGACCACGGCTGAGAAGGACAAGCTCATCG…	n	25	Akaho, Komagane	35.7199	137.914	2020-08-14	####	This study
26438	n	TGATGAAACTTTGGCTCCCTCCTCGGAGTCTGCTTAATTGCCCAAATCGCCACCGGCTTATTCCTAGCCATGCATTACACGGCCGACACATCCCTTGCATTCTCATCTATTGCCCACATCTGTCGAGATGTTAATAACGGCTGGCTCCTACGAAACCTTCACGCCAACGGCGCATCTTTTTTCTTTATCTGCATCTACTTCCACATTGGCCGGGGTCTTTACTATGGCTCCTACCTCTATAAAGAAACCTGAAACATTGGCGTCATTCTGTTGTTCTTAGTCATAGCCACCGCCTTTGTGGGCTATGTCCTCCCTTGAGGCCAAATATCTTTCTGAGGCGCCACAGTCATTACCAATCTCCTATCAGCCGCCCCCTACATCGGCCCAGACCTAGTTCAA…	n1	AAGTACTATAGTGCTTTTAGCAACTAGCACCCTGCTCCTGGTACTTCATGCCTCCTACGGACAGTTTCCCAGGGCTTGCAGTACAGCACAGGTCCTCTTAAGCAAGGAATGTTGCCCAGTCTGGCCAGGAGATAATTCTTCATGTGGAGAAGTCTCCGGAAGGGGAGTGTGCCAAGATGTAGTCCCCTCCAACTCCCCTGTGGGTGCCCAGTTCCCTTTCTCGGGCATTGATGACCGAGAAAACTGGCCCATTGTTTTCTACAACAGGACATGCCAATGCCAGGGTAACTTTATGGGCTACAACTGCGGTGAGTGCAGGTTTGGCTACACAGGACCAAACTGCACCGTTAGACGCAACATGATCAGAAAGGACATCTTCAGGATGACCACGGCTGAGAA…	n	25	Akaho, Komagane	35.7199	137.914	2020-08-14	####	This study
26664	n	TGATGAAACTTTGGCTCCCTCCTCGGAGTCTGCTTAATTGCCCAAATCGCCACCGGCTTATTCCTAGCCATGCATTACACGGCCGACACATCCCTTGCATTCTCATCTATTGCCCACATCTGTCGAGATGTTAATAACGGCTGGCTCCTACGAAACCTTCACGCCAACGGCGCATCTTTTTTCTTTATCTGCATCTACTTCCACATTGGCCGGGGTCTTTACTATGGCTCCTACCTCTATAAAGAAACCTGAAACATTGGCGTCATTCTGTTGTTCTTAGTCATAGCCACCGCCTTTGTGGGCTATGTCCTCCCTTGAGGCCAAATATCTTTCTGAGGCGCCACAGTCATTACCAATCTCCTATCAGCCGCCCCCTACATCGGCCCAGACCTAGTTCAA…	n1	CTGAGGAGGATCACTAGGATGGAAAGTACTATAGTGCTTTTAGCAACTAGCACCCTGCTCCTGGTACTTCATGCCTCCTACGGACAGTTTCCCAGGGCTTGCAGTACAGCACAGGTCCTCTTAAGCAAGGAATGTTGCCCAGTCTGGCCAGGAGATAATTCTTCATGTGGAGAAGTCTCCGGAAGGGGAGTGTGCCAAGATGTAGTCCCCTCCAACTCCCCTGTGGGTGCCCAGTTCCCTTTCTCGGGCATTGATGACCGAGAAAACTGGCCCATTGTTTTCTACAACAGGACATGCCAATGCCAGGGTAACTTTATGGGCTACAACTGCGGTGAGTGCAGGTTTGGCTACACAGGACCAAACTGCACCGTTAGACGCAACATGATCAGAAAGGACATC…	n	25	Akaho, Komagane	35.7199	137.914	2020-08-14	####	This study
26665	n	TGATGAAACTTTGGCTCCCTCCTCGGAGTCTGCTTAATTGCCCAAATCGCCACCGGCTTATTCCTAGCCATGCATTACACGGCCGACACATCCCTTGCATTCTCATCTATTGCCCACATCTGTCGAGATGTTAATAACGGCTGGCTCCTACGAAACCTTCACGCCAACGGCGCATCTTTTTTCTTTATCTGCATCTACTTCCACATTGGCCGGGGTCTTTACTATGGCTCCTACCTCTATAAAGAAACCTGAAACATTGGCGTCATTCTGTTGTTCTTAGTCATAGCCACCGCCTTTGTGGGCTATGTCCTCCCTTGAGGCCAAATATCTTTCTGAGGCGCCACAGTCATTACCAATCTCCTATCAGCCGCCCCCTACATCGGCCCAGACCTAGTTCAA…	n1	CTGAGGAGGATCACTAGGATGGAAAGTACTATAGTGCTTTTAGCAACTAGCACCCTGCTCCTGGTACTTCATGCCTCCTACGGACAGTTTCCCAGGGCTTGCAGTACAGCACAGGTCCTCTTAAGCAAGGAATGTTGCCCAGTCTGGCCAGGAGATAATTCTTCATGTGGAGAAGTCTCCGGAAGGGGAGTGTGCCAAGATGTAGTCCCCTCCAACTCCCCTGTGGGTGCCCAGTTCCCTTTCTCGGGCATTGATGACCGAGAAAACTGGCCCATTGTTTTCTACAACAGGACATGCCAATGCCAGGGTAACTTTATGGGCTACAACTGCGGTGAGTGCAGGTTTGGCTACACAGGACCAAACTGCACCGTTAGACGCAACATGATCAGAAAGGACATC…	n	25	Akaho, Komagane	35.7199	137.914	2020-08-14	####	This study
26672	n	TGATGAAACTTTGGCTCCCTCCTCGGAGTCTGCTTAATTGCCCAAATCGCCACCGGCTTATTCCTAGCCATGCATTACACGGCCGACACATCCCTTGCATTCTCATCTATTGCCCACATCTGTCGAGATGTTAATAACGGCTGGCTCCTACGAAACCTTCACGCCAACGGCGCATCTTTTTTCTTTATCTGCATCTACTTCCACATTGGCCGGGGTCTTTACTATGGCTCCTACCTCTATAAAGAAACCTGAAACATTGGCGTCATTCTGTTGTTCTTAGTCATAGCCACCGCCTTTGTGGGCTATGTCCTCCCTTGAGGCCAAATATCTTTCTGAGGCGCCACAGTCATTACCAATCTCCTATCAGCCGCCCCCTACATCGGCCCAGACCTAGTTCAA…	n1	CTGAGGAGGATCACTAGGATGGAAAGTACTATAGTGCTTTTAGCAACTAGCACCCTGCTCCTGGTACTTCATGCCTCCTACGGACAGTTTCCCAGGGCTTGCAGTACAGCACAGGTCCTCTTAAGCAAGGAATGTTGCCCAGTCTGGCCAGGAGATAATTCTTCATGTGGAGAAGTCTCCGGAAGGGGAGTGTGCCAAGATGTAGTCCCCTCCAACTCCCCTGTGGGTGCCCAGTTCCCTTTCTCGGGCATTGATGACCGAGAAAACTGGCCCATTGTTTTCTACAACAGGACATGCCAATGCCAGGGTAACTTTATGGGCTACAACTGCGGTGAGTGCAGGTTTGGCTACACAGGACCAAACTGCACCGTTAGACGCAACATGATCAGAAAGGACATC…	n	25	Akaho, Komagane	35.7199	137.914	2020-08-14	####	This study
25985	n	TGATGAAACTTTGGCTCCCTCCTCGGAGTCTGCTTAATTGCCCAAATCGCCACCGGCTTATTCCTAGCCATGCATTACACGGCCGACACATCCCTTGCATTCTCATCTATTGCCCACATCTGTCGAGATGTTAATAACGGCTGGCTCCTACGAAACCTTCACGCCAACGGCGCATCTTTTTTCTTTATCTGCATCTACTTCCACATTGGCCGGGGTCTTTACTATGGCTCCTACCTCTATAAAGAAACCTGAAACATTGGCGTCATTCTGTTGTTCTTAGTCATAGCCACCGCCTTTGTGGGCTATGTCCTCCCTTGAGGCCAAATATCTTTCTGAGGCGCCACAGTCATTACCAATCTCCTATCAGCCGCCCCCTACATCGGCCCAGACCTAGTTCAA…	n1	CTGAGGAGGATCACTAGGATGGAAAGTACTATAGTGCTTTTAGCAACTAGCACCCTGCTCCTGGTACTTCATGCCTCCTACGGACAGTTTCCCAGGGCTTGCAGTACAGCACAGGTCCTCTTAAGCAAGGAATGTTGCCCAGTCTGGCCAGGAGATAATTCTTCATGTGGAGAAGTCTCCGGAAGGGGAGTGTGCCAAGATGTAGTCCCCTCCAACTCCCCTGTGGGTGCCCAGTTCCCTTTCTCGGGCATTGATGACCGAGAAAACTGGCCCATTGTTTTCTACAACAGGACATGCCAATGCCAGGGTAACTTTATGGGCTACAACTGCGGTGAGTGCAGGTTTGGCTACACAGGACCAAACTGCACCGTTAGACGCAACATGATCAGAAAGGACATC…	n	26	Katsurashima, Nakagawa	35.6066	137.93	2020-06-23	####	This study
25986	n	TGATGAAACTTTGGCTCCCTCCTCGGAGTCTGCTTAATTGCCCAAATCGCCACCGGCTTATTCCTAGCCATGCATTACACGGCCGACACATCCCTTGCATTCTCATCTATTGCCCACATCTGTCGAGATGTTAATAACGGCTGGCTCCTACGAAACCTTCACGCCAACGGCGCATCTTTTTTCTTTATCTGCATCTACTTCCACATTGGCCGGGGTCTTTACTATGGCTCCTACCTCTATAAAGAAACCTGAAACATTGGCGTCATTCTGTTGTTCTTAGTCATAGCCACCGCCTTTGTGGGCTATGTCCTCCCTTGAGGCCAAATATCTTTCTGAGGCGCCACAGTCATTACCAATCTCCTATCAGCCGCCCCCTACATCGGCCCAGACCTAGTTCAA…	n1	CTGAGGAGGATCACTAGGATGGAAAGTACTATAGTGCTTTTAGCAACTAGCACCCTGCTCCTGGTACTTCATGCCTCCTACGGACAGTTTCCCAGGGCTTGCAGTACAGCACAGGTCCTCTTAAGCAAGGAATGTTGCCCAGTCTGGCCAGGAGATAATTCTTCATGTGGAGAAGTCTCCGGAAGGGGAGTGTGCCAAGATGTAGTCCCCTCCAACTCCCCTGTGGGTGCCCAGTTCCCTTTCTCGGGCATTGATGACCGAGAAAACTGGCCCATTGTTTTCTACAACAGGACATGCCAATGCCAGGGTAACTTTATGGGCTACAACTGCGGTGAGTGCAGGTTTGGCTACACAGGACCAAACTGCACCGTTAGACGCAACATGATCAGAAAGGACATC…	n	26	Katsurashima, Nakagawa	35.6066	137.93	2020-06-23	####	This study
26201	n	TGATGAAACTTTGGCTCCCTCCTCGGAGTCTGCTTAATTGCCCAAATCGCCACCGGCTTATTCTTAGCCATGCATTACACAGCCGACACATCCCTTGCATTCTCATCTATTGCCCACATCTGTCGAGATGTTAATAACGGCTGACTCCTACGAAACCTTCACGCCAACGGCGCATCTTTTTTCTTTATCTGCATCTACTTCCACATTGGCCGGGGTCTTTACTATGGCTCCTACCTCTATAAAGAAACCTGAAACATTGGCGTCATTCTGTTGTTCTTAGTCATAGCCACCGCCTTTGTGGGCTATGTCCTCCCTTGAGGCCAAATATCTTTCTGAGGCGCCACAGTCATTACCAATCTCCTATCAGCCGCCCCCTACATCGGCCCAGACCTAGTTCAA…	n4	CTGAGGAGGATCACTAGGATGGAAAGTACTATAGTGCTTTTAGCAACTAGCACCCTGCTCCTGGTACTTCATGCCTCCTACGGACAGTTTCCCAGGGCTTGCAGTACAGCACAGGTCCTCTTAAGCAAGGAATGTTGCCCAGTCTGGCCAGGAGATAATTCTTCATGTGGAGAAGTCTCCGGAAGGGGAGTGTGCCAAGATGTAGTCCCCTCCAACTCCCCTGTGGGTGCCCAGTTCCCTTTCTCGGGCATTGATGACCGAGAAAACTGGCCCATTGTTTTCTACAACAGGACATGCCAATGCCAGGGTAACTTTATGGGCTACAACTGCGGTGAGTGCAGGTTTGGCTACACAGGACCAAACTGCACCGTTAGACGCAACATGATCAGAAAGGACATC…	n	26	Katsurashima, Nakagawa	35.6066	137.93	2020-06-23	####	This study
26202	n	TGATGAAACTTTGGCTCCCTCCTCGGAGTCTGCTTAATTGCCCAAATCGCCACCGGCTTATTCCTAGCCATGCATTACACGGCCGACACATCCCTTGCATTCTCATCTATTGCCCACATCTGTCGAGATGTTAATAACGGCTGGCTCCTACGAAACCTTCACGCCAACGGCGCATCTTTTTTCTTTATCTGCATCTACTTCCACATTGGCCGGGGTCTTTACTATGGCTCCTACCTCTATAAAGAAACCTGAAACATTGGCGTCATTCTGTTGTTCTTAGTCATAGCCACCGCCTTTGTGGGCTATGTCCTCCCTTGAGGCCAAATATCTTTCTGAGGCGCCACAGTCATTACCAATCTCCTATCAGCCGCCCCCTACATCGGCCCAGACCTAGTTCAA…	n1	AAGTACTAYAGTGCTTTTAGCAGCTAGCACCCTGCTCCTGGTACTTCATGCCTCCTACGGACAGTTTCCCAGGGCTTGCAGTACAGCACAGGTCCTCTTAAGCAAGGAATGTTGCCCAGTCTGGCCAGGAGATAATTCTTCATGTGGAGAAGTCTCCGGAAGGGGAGTGTGCCAAGATGTAGTCCCCTCCAACTCCCCTGTGGGTGCCCAGTTCCCTTTCTCGGGCATTGATGACCGAGAAAACTGGCCCATTGTTTTCTACAACAGGACATGCCAATGCCAGGGTAACTTTATGGGCTACAACTGCGGTGAGTGCAGGTTTGGCTACACAGGACCAAACTGCACCGTTAGACGCAACATGATCAGAAAGGACATCTTCAGGATGACCACGGCTGAGAA…	n	26	Katsurashima, Nakagawa	35.6066	137.93	2020-06-23	####	This study
26319	n	TGATGAAACTTTGGCTCCCTCCTCGGAGTCTGCTTAATTGCCCAAATCGCCACCGGCTTATTCCTAGCCATGCATTACACGGCCGACACATCCCTTGCATTCTCATCTATTGCCCACATCTGTCGAGATGTTAATAACGGCTGGCTCCTACGAAACCTTCACGCCAACGGCGCATCTTTTTTCTTTATCTGCATCTACTTCCACATTGGCCGGGGTCTTTACTATGGCTCCTACCTCTATAAAGAAACCTGAAACATTGGCGTCATTCTGTTGTTCTTAGTCATAGCCACCGCCTTTGTGGGCTATGTCCTCCCTTGAGGCCAAATATCTTTCTGAGGCGCCACAGTCATTACCAATCTCCTATCAGCCGCCCCCTACATCGGCCCAGACCTAGTTCAA…	n1	CTGAGGAGGATCACTAGGATGRAAAGTACTAYAGTGCTTTTAGCARCTAGCACCCTGCTCCTGGTACTTCATGCCTCCTACGGACAGTTTCCCAGGGCTTGCAGTACAGCACAGGTCCTCTTAAGCAAGGAATGTTGCCCAGTCTGGCCAGGAGATAATTCTTCATGTGGAGAAGTCTCCGGAAGGGGAGTGTGCCAAGATGTAGTCCCCTCCAACTCCCCTGTGGGTGCCCAGTTCCCTTTCTCGGGCATTGATGACCGAGAAAACTGGCCCATTGTTTTCTACAACAGGACATGCCAATGCCAGGGTAACTTTATGGGCTACAACTGCGGTGAGTGCAGGTTTGGCTACACAGGACCAAACTGCACCGTTAGACGCAACATGATCAGAAAGGACATC…	n/b	26	Katsurashima, Nakagawa	35.6066	137.93	2020-06-23	####	This study
26320	n	TGATGAAACTTTGGCTCCCTCCTCGGAGTCTGCTTAATTGCCCAAATCGCCACCGGCTTATTCTTAGCCATGCATTACACAGCCGACACATCCCTTGCATTCTCATCTATTGCCCACATCTGTCGAGATGTTAATAACGGCTGACTCCTACGAAACCTTCACGCCAACGGCGCATCTTTTTTCTTTATCTGCATCTACTTCCACATTGGCCGGGGTCTTTACTATGGCTCCTACCTCTATAAAGAAACCTGAAACATTGGCGTCATTCTGTTGTTCTTAGTCATAGCCACCGCCTTTGTGGGCTATGTCCTCCCTTGAGGCCAAATATCTTTCTGAGGCGCCACAGTCATTACCAATCTCCTATCAGCCGCCCCCTACATCGGCCCAGACCTAGTTCAA…	n4	CTGAGGAGGATCACTAGGATGGAAAGTACTATAGTGCTTTTAGCARCTAGCACCCTGCTCCTGGTACTTCATGCCTCCTACGGACAGTTTCCCAGGGCTTGCAGTACAGCACAGGTCCTCTTAAGCAAGGAATGTTGCCCAGTCTGGCCAGGAGATAATTCTTCATGTGGAGAAGTCTCCGGAAGGGGAGTGTGCCAAGATGTAGTCCCCTCCAACTCCCCTGTGGGTGCCCAGTTCCCTTTCTCGGGCATTGATGACCGAGAAAACTGGCCCATTGTTTTCTACAACAGGACATGCCAATGCCAGGGTAACTTTATGGGCTACAACTGCGGTGAGTGCAGGTTTGGCTACACAGGACCAAACTGCACCGTTAGACGCAACATGATCAGAAAGGACATC…	n/b	26	Katsurashima, Nakagawa	35.6066	137.93	2020-06-23	####	This study
26637	n	TGATGAAACTTTGGCTCCCTCCTCGGAGTCTGCTTAATTGCCCAAATCGCCACCGGCTTATTCCTAGCCATGCATTACACAGCCGACACATCCCTTGCATTCTCATCTATTGCCCACATCTGTCGAGATGTTAATAACGGCTGACTCCTACGAAACCTTCACGCCAACGGCGCATCTTTTTTCTTTATCTGCATCTACTTCCACATTGGCCGGGGTCTTTACTATGGCTCCTACCTCTATAAAGAAACCTGAAACATTGGCGTCATTCTGTTGTTCTTAGTCATAGCCACCGCCTTTGTGGGCTATGTCCTCCCTTGAGGCCAAATATCTTTCTGAGGCGCCACAGTCATTACCAATCTCCTATCAGCCGCCCCCTACATCGGCCCAGACCTAGTTCAA…	n2	CTGAGGAGGATCACTAGGATGGAAAGTACTATAGTGCTTTTAGCAACTAGCACCCTGCTCCTGGTACTTCATGCCTCCTACGGACAGTTTCCCAGGGCTTGCAGTACAGCACAGGTCCTCTTAAGCAAGGAATGTTGCCCAGTCTGGCCAGGAGATAATTCTTCATGTGGAGAAGTCTCCGGAAGGGGAGTGTGCCAAGATGTAGTCCCCTCCAACTCCCCTGTGGGTGCCCAGTTCCCTTTCTCGGGCATTGATGACCGAGAAAACTGGCCCATTGTTTTCTACAACAGGACATGCCAATGCCAGGGTAACTTTATGGGCTACAACTGCGGTGAGTGCAGGTTTGGCTACACAGGACCAAACTGCACCGTTAGACGCAACATGATCAGAAAGGACATC…	n	26	Katsurashima, Nakagawa	35.6066	137.93	2020-06-24	####	This study
26638	n	TGATGAAACTTTGGCTCCCTCCTCGGAGTCTGCTTAATTGCCCAAATCGCCACCGGCTTATTCCTAGCCATGCATTACACAGCCGACACATCCCTTGCATTCTCATCTATTGCCCACATCTGTCGAGATGTTAATAACGGCTGACTCCTACGAAACCTTCACGCCAACGGCGCATCTTTTTTCTTTATCTGCATCTACTTCCACATTGGCCGGGGTCTTTACTATGGCTCCTACCTCTATAAAGAAACCTGAAACATTGGCGTCATTCTGTTGTTCTTAGTCATAGCCACCGCCTTTGTGGGCTATGTCCTCCCTTGAGGCCAAATATCTTTCTGAGGCGCCACAGTCATTACCAATCTCCTATCAGCCGCCCCCTACATCGGCCCAGACCTAGTTCAA…	n2	GTACTATAGTGCTTTTAGCAACTAGCACCCTGCTCCTGGTACTTCATGCCTCCTACGGACAGTTTCCCAGGGCTTGCAGTACAGCACAGGTCCTCTTAAGCAAGGAATGTTGCCCAGTCTGGCCAGGAGATAATTCTTCATGTGGAGAAGTCTCCGGAAGGGGAGTGTGCCAAGATGTAGTCCCCTCCAACTCCCCTGTGGGTGCCCAGTTCCCTTTCTCGGGCATTGATGACCGAGAAAACTGGCCCATTGTTTTCTACAACAGGACATGCCAATGCCAGGGTAACTTTATGGGCTACAACTGCGGTGAGTGCAGGTTTGGCTACACAGGACCAAACTGCACCGTTAGACGCAACATGATCAGAAAGGACATCTTCAGGATGACCACGGCTGAGAAGG…	n	26	Katsurashima, Nakagawa	35.6066	137.93	2020-06-24	####	This study
26697	n	TGATGAAACTTTGGCTCCCTCCTCGGAGTCTGCTTAATTGCCCAAATCGCCACCGGCTTATTCCTAGCCATGCATTACACGGCCGACACATCCCTTGCATTCTCATCTATTGCCCACATCTGTCGAGATGTTAATAACGGCTGGCTCCTACGAAACCTTCACGCCAACGGCGCATCTTTTTTCTTTATCTGCATCTACTTCCACATTGGCCGGGGTCTTTACTATGGCTCCTACCTCTATAAAGAAACCTGAAACATTGGCGTCATTCTGTTGTTCTTAGTCATAGCCACCGCCTTTGTGGGCTATGTCCTCCCTTGAGGCCAAATATCTTTCTGAGGCGCCACAGTCATTACCAATCTCCTATCAGCCGCCCCCTACATCGGCCCAGACCTAGTTCAA…	n1	CTGAGGAGGATCACTAGGATGGAAAGTACTATAGTGCTTTTAGCAACTAGCACCCTGCTCCTGGTACTTCATGCCTCCTACGGACAGTTTCCCAGGGCTTGCAGTACAGCACAGGTCCTCTTAAGCAAGGAATGTTGCCCAGTCTGGCCAGGAGATAATTCTTCATGTGGAGAAGTCTCCGGAAGGGGAGTGTGCCAAGATGTAGTCCCCTCCAACTCCCCTGTGGGTGCCCAGTTCCCTTTCTCGGGCATTGATGACCGAGAAAACTGGCCCATTGTTTTCTACAACAGGACATGCCAATGCCAGGGTAACTTTATGGGCTACAACTGCGGTGAGTGCAGGTTTGGCTACACAGGACCAAACTGCACCGTTAGACGCAACATGATCAGAAAGGACATC…	n	26	Katsurashima, Nakagawa	35.6066	137.93	2020-06-24	####	This study
26698	n	TGATGAAACTTTGGCTCCCTCCTCGGAGTCTGCTTAATTGCCCAAATCGCCACCGGCTTATTCCTAGCCATGCATTACACGGCCGACACATCCCTTGCATTCTCATCTATTGCCCACATCTGTCGAGATGTTAATAACGGCTGGCTCCTACGAAACCTTCACGCCAACGGCGCATCTTTTTTCTTTATCTGCATCTACTTCCACATTGGCCGGGGTCTTTACTATGGCTCCTACCTCTATAAAGAAACCTGAAACATTGGCGTCATTCTGTTGTTCTTAGTCATAGCCACCGCCTTTGTGGGCTATGTCCTCCCTTGAGGCCAAATATCTTTCTGAGGCGCCACAGTCATTACCAATCTCCTATCAGCCGCCCCCTACATCGGCCCAGACCTAGTTCAA…	n1	CTGAGGAGGATCACTAGGATGGAAAGTACTATAGTGCTTTTAGCAACTAGCACCCTGCTCCTGGTACTTCATGCCTCCTACGGACAGTTTCCCAGGGCTTGCAGTACAGCACAGGTCCTCTTAAGCAAGGAATGTTGCCCAGTCTGGCCAGGAGATAATTCTTCATGTGGAGAAGTCTCCGGAAGGGGAGTGTGCCAAGATGTAGTCCCCTCCAACTCCCCTGTGGGTGCCCAGTTCCCTTTCTCGGGCATTGATGACCGAGAAAACTGGCCCATTGTTTTCTACAACAGGACATGCCAATGCCAGGGTAACTTTATGGGCTACAACTGCGGTGAGTGCAGGTTTGGCTACACAGGACCAAACTGCACCGTTAGACGCAACATGATCAGAAAGGACATC…	n	26	Katsurashima, Nakagawa	35.6066	137.93	2020-06-24	####	This study
25919	b	TGATGAAACTTTGGCTCCCTCCTCGGGGTCTGCTTAATTGCCCAAATCGCCACCGGCTTATTCCTAGCCATGCACTACACAGCCGACACATCCCTCGCATTTTCATCTATTGCCCACATCTGCCGAGACGTTAATAACGGTTGACTCCTACGAAACCTTCATGCCAACGGCGCATCTTTCTTCTTTATCTGCATCTACTTCCACATTGGACGAGGTCTTTACTACGGCTCCTACCTTTATAAAGAAACCTGAAACATTGGTGTTGTTCTACTGCTCTTAGTCATAGCTACTGCCTTTGTAGGCTACGTCCTCCCTTGAGGTCAAATATCCTTCTGAGGCGCCACAGTCATTACTAACCTTCTATCAGCCGCCCCCTACATCGGCCCAGATCTAGTTCAA…	b1	AAGTACTACAGTGCTTTTAGCAGCTAGCACCCTGCTCCTGGTACTTCATGTCTCCTATGGACAGTTTCCCAGGGCTTGCAGTACAGCACAGGTCCTCTTAAGCAAGGAATGTTGCCCAGTCTGGCCAGGAGATAATTCTTCATGTGGAGAAGTCTCCGGAAGGGGAGTGTGCCAAGATGTAGTCCCCTCCAACTCGCCTGTGGGTGCCCAGTTCCCTTTCTCGGGCATTGATGACCGAGAAAACTGGCCCATTGTTTTCTACAACAGGACATGCCAATGCCAGGGTAACTTTATGGGCTACAACTGCGGTGAGTGCAGGTTTGGCTACACAGGACCAAACTGCACCGTTAGACGCAACATGATCAGAAAGGACATCTTCAGGATGACCACGGCTGAGAA…	n/b	27	Yoshida, Takamori	35.562	137.891	2020-06-23	####	This study
25920	b	TGATGAAACTTTGGCTCCCTCCTCGGGGTCTGCTTAATTGCCCAAATCGCCACCGGCTTATTCCTAGCCATGCACTACACAGCCGACACATCCCTCGCATTTTCATCTATTGCCCACATCTGCCGAGACGTTAATAACGGTTGACTCCTACGAAACCTTCATGCCAACGGCGCATCTTTCTTCTTTATCTGCATCTACTTCCACATTGGACGAGGTCTTTACTACGGCTCCTACCTTTATAAAGAAACCTGAAACATTGGTGTTGTTCTACTGCTCTTAGTCATAGCTACTGCCTTTGTAGGCTACGTCCTCCCTTGAGGTCAAATATCCTTCTGAGGCGCCACAGTCATTACTAACCTTCTATCAGCCGCCCCCTACATCGGCCCAGATCTAGTTCAA…	b1	CTGAGGAGGATCGCTAGGATGGAAAGTACTACAGTGCTTTTAGCAGCTAGCACCCTGCTCCTGGTACTTCATGTCTCCTATGGACAGTTTCCCAGGGCTTGCAGTACAGCACAGGTCCTCTTAAGCAAGGAATGTTGCCCAGTCTGGCCAGGAGATAATTCTTCATGTGGAGAAGTCTCCGGAAGGGGAGTGTGCCAAGATGTAGTCCCCTCCAACTCGCCTGTGGGTGCCCAGTTCCCTTTCTCGGGCATTGATGACCGCGAAAACTGGCCCATTGTTTTCTACAACAGGACATGCCAATGCCAGGGTAACTTTATGGGCTACAACTGCGGTGAGTGCAGGTTTGGCTACACAGGACCAAACTGCACCGTTAGACGCAACATGATCAGAAAGGACATC…	b	27	Yoshida, Takamori	35.562	137.891	2020-06-23	####	This study
25921	b	TGATGAAACTTTGGCTCCCTCCTCGGAGTCTGCTTAATTGCCCAAATCGCCACCGGCTTATTCCTAGCCATGCATTACACGGCCGACACATCCCTTGCATTCTCATCTATTGCCCACATCTGTCGAGATGTTAATAACGGCTGGCTCCTACGAAACCTTCACGCCAACGGCGCATCTTTTTTCTTTATCTGCATCTACTTCCACATTGGCCGGGGTCTTTACTATGGCTCCTACCTCTATAAAGAAACCTGAAACATTGGCGTCATTCTGTTGTTCTTAGTCATAGCCACCGCCTTTGTGGGCTATGTCCTCCCTTGAGGCCAAATATCTTTCTGAGGCGCCACAGTCATTACCAATCTCCTATCAGCCGCCCCCTACATCGGCCCAGACCTAGTTCAA…	n1	CTGAGGAGGATCGCTAGGATGGAAAGTACTACAGTGCTTTTAGCAGCTAGCACCCTGCTCCTGGTACTTCATGTCTCCTATGGACAGTTTCCCAGGGCTTGCAGTACAGCACAGGTCCTCTTAAGCAAGGAATGTTGCCCAGTCTGGCCAGGAGATAATTCTTCATGTGGAGAAGTCTCCGGAAGGGGAGTGTGCCAAGATGTAGTCCCCTCCAACTCGCCTGTGGGTGCCCAGTTCCCTTTCTCGGGCATTGATGACCGCGAAAACTGGCCCATTGTTTTCTACAACAGGACATGCCAATGCCAGGGTAACTTTATGGGCTACAACTGCGGTGAGTGCAGGTTTGGCTACACAGGACCAAACTGCACCGTTAGACGCAACATGATCAGAAAGGACATC…	b	27	Yoshida, Takamori	35.562	137.891	2020-06-23	####	This study
26103	n	TGATGAAACTTTGGCTCCCTCCTCGGAGTCTGCTTAATTGCCCAAATCGCCACCGGCTTATTCCTAGCCATGCATTACACGGCCGACACATCCCTTGCATTCTCATCTATTGCCCACATCTGTCGAGATGTTAATAACGGCTGGCTCCTACGAAACCTTCACGCCAACGGCGCATCTTTTTTCTTTATCTGCATCTACTTCCACATTGGCCGGGGTCTTTACTATGGCTCCTACCTCTATAAAGAAACCTGAAACATTGGCGTCATTCTGTTGTTCTTAGTCATAGCCACCGCCTTTGTGGGCTATGTCCTCCCTTGAGGCCAAATATCTTTCTGAGGCGCCACAGTCATTACCAATCTCCTATCAGCCGCCCCCTACATCGGCCCAGACCTAGTTCAA…	n1	TGAGGAGGATCACTAGGATGGAAAGTACTATAGTGCTGTTAGCAACTAGCACCCTGCTCCTGGTACTTCATGCCTCCTACGGACAGTTTCCCAGGGCTTGCAGTACAGCACAGGTCCTCTTAAGCAAGGAATGTTGCCCAGTCTGGCCAGGAGATAATTCTTCATGTGGAGAAGTCTCCGGAAGGGGAGTGTGCCAAGATGTAGTCCCCTCCAACTCCCCTGTGGGTGCCCAGTTCCCTTTCTCGGGCATTGATGACCGAGAAAACTGGCCCATTGTTTTCTACAACAGGACATGCCAATGCCAGGGTAACTTTATGGGCTACAACTGCGGTGAGTGCAGGTTTGGCTACACAGGACCAAACTGCACCGTTAGACGCAACATGATCAGAAAGGACATCT…	n	27	Yoshida, Takamori	35.562	137.891	2020-06-23	####	This study
26104	b	TGATGAAACTTTGGCTCCCTCCTCGGAGTCTGCTTAATTGCCCAAATCGCCACCGGCTTATTCCTAGCCATGCATTACACGGCCGACACATCCCTTGCATTCTCATCTATTGCCCACATCTGTCGAGATGTTAATAACGGCTGGCTCCTACGAAACCTTCACGCCAACGGCGCATCTTTTTTCTTTATCTGCATCTACTTCCACATTGGCCGGGGTCTTTACTATGGCTCCTACCTCTATAAAGAAACCTGAAACATTGGCGTCATTCTGTTGTTCTTAGTCATAGCCACCGCCTTTGTGGGCTATGTCCTCCCTTGAGGCCAAATATCTTTCTGAGGCGCCACAGTCATTACCAATCTCCTATCAGCCGCCCCCTACATCGGCCCAGACCTAGTTCAA…	n1	CTGAGGAGGATCGCTAGGATGGAAAGTACTACAGTGCTTTTAGCAGCTAGCACCCTGCTCCTGGTACTTCATGTCTCCTATGGACAGTTTCCCAGGGCTTGCAGTACAGCACAGGTCCTCTTAAGCAAGGAATGTTGCCCAGTCTGGCCAGGAGATAATTCTTCATGTGGAGAAGTCTCCGGAAGGGGAGTGTGCCAAGATGTAGTCCCCTCCAACTCGCCTGTGGGTGCCCAGTTCCCTTTCTCGGGCATTGATGACCGMGAAAACTGGCCCATTGTTTTCTACAACAGGACATGCCAATGCCAGGGTAACTTTATGGGCTACAACTGCGGTGAGTGCAGGTTTGGCTACACAGGACCAAACTGCACCGTTAGACGCAACATGATCAGAAAGGACATC…	n/b	27	Yoshida, Takamori	35.562	137.891	2020-06-23	####	This study
26323	b	TGATGAAACTTTGGCTCCCTCCTCGGGGTCTGCTTAATTGCCCAAATCGCCACCGGCTTATTCCTAGCCATGCACTACACAGCCGACACATCCCTCGCATTTTCATCTATTGCCCACATCTGCCGAGACGTTAATAACGGTTGACTCCTACGAAACCTTCATGCCAACGGCGCATCTTTCTTCTTTATCTGCATCTACTTCCACATTGGACGAGGTCTTTACTACGGCTCCTACCTTTATAAAGAAACCTGAAACATTGGTGTTGTTCTACTGCTCTTAGTCATAGCTACTGCCTTTGTAGGCTACGTCCTCCCTTGAGGTCAAATATCCTTCTGAGGCGCCACAGTCATTACTAACCTTCTATCAGCCGCCCCCTACATCGGCCCAGATCTAGTTCAA…	b1	CTGAGGAGGATCGCTAGGATGGAAAGTACTACAGTGCTTTTAGCAGCTAGCACCCTGCTCCTGGTACTTCATGTCTCCTATGGACAGTTTCCCAGGGCTTGCAGTACAGCACAGGTCCTCTTAAGCAAGGAATGTTGCCCAGTCTGGCCAGGAGATAATTCTTCATGTGGAGAAGTCTCCGGAAGGGGAGTGTGCCAAGATGTAGTCCCCTCCAACTCGCCTGTGGGTGCCCAGTTCCCTTTCTCGGGCATTGATGACCGAGAAAACTGGCCCATTGTTTTCTACAACAGGACATGCCAATGCCAGGGTAACTTTATGGGCTACAACTGCGGTGAGTGCAGGTTTGGCTACACAGGACCAAACTGCACCGTTAGACGCAACATGATCAGAAAGGACATC…	b	27	Yoshida, Takamori	35.562	137.891	2020-06-23	####	This study
26324	b	TGATGAAACTTTGGCTCCCTCCTCGGGGTCTGCTTAATTGCCCAAATCGCCACCGGCTTATTCCTAGCCATGCACTACACAGCCGACACATCCCTCGCATTTTCATCTATTGCCCACATCTGCCGAGACGTTAATAACGGTTGACTCCTACGAAACCTTCATGCCAACGGCGCATCTTTCTTCTTTATCTGCATCTACTTCCACATTGGACGAGGTCTTTACTACGGCTCCTACCTTTATAAAGAAACCTGAAACATTGGTGTTGTTCTACTGCTCTTAGTCATAGCTACTGCCTTTGTAGGCTACGTCCTCCCTTGAGGTCAAATATCCTTCTGAGGCGCCACAGTCATTACTAACCTTCTATCAGCCGCCCCCTACATCGGCCCAGATCTAGTTCAA…	b1	CTGAGGAGGATCGCTAGGATGGAAAGTACTACAGTGCTTTTAGCAGCTAGCACCCTGCTCCTGGTACTTCATGTCTCCTATGGACAGTTTCCCAGGGCTTGCAGTACAGCACAGGTCCTCTTAAGCAAGGAATGTTGCCCAGTCTGGCCAGGAGATAATTCTTCATGTGGAGAAGTCTCCGGAAGGGGAGTGTGCCAAGATGTAGTCCCCTCCAACTCGCCTGTGGGTGCCCAGTTCCCTTTCTCGGGCATTGATGACCGCGAAAACTGGCCCATTGTTTTCTACAACAGGACATGCCAATGCCAGGGTAACTTTATGGGCTACAACTGCGGTGAGTGCAGGTTTGGCTACACAGGACCAAACTGCACCGTTAGACGCAACATGATCAGAAAGGACATC…	b	27	Yoshida, Takamori	35.562	137.891	2020-06-23	####	This study
26701	b	TGATGAAACTTTGGCTCCCTCCTCGGGGTCTGCTTAATTGCCCAAATCGCCACCGGCTTATTCCTAGCCATGCACTACACAGCCGACACATCCCTCGCATTTTCATCTATTGCCCACATCTGCCGAGACGTTAATAACGGTTGACTCCTACGAAACCTTCATGCCAACGGCGCATCTTTCTTCTTTATCTGCATCTACTTCCACATTGGACGAGGTCTTTACTACGGCTCCTACCTTTATAAAGAAACCTGAAACATTGGTGTTGTTCTACTGCTCTTAGTCATAGCTACTGCCTTTGTAGGCTACGTCCTCCCTTGAGGTCAAATATCCTTCTGAGGCGCCACAGTCATTACTAACCTTCTATCAGCCGCCCCCTACATCGGCCCAGATCTAGTTCAA…	b1	CTGAGGAGGATCGCTAGGATGGAAAGTACTACAGTGCTTTTAGCAGCTAGCACCCTGCTCCTGGTACTTCATGTCTCCTATGGACAGTTTCCCAGGGCTTGCAGTACAGCACAGGTCCTCTTAAGCAAGGAATGTTGCCCAGTCTGGCCAGGAGATAATTCTTCATGTGGAGAAGTCTCCGGAAGGGGAGTGTGCCAAGATGTAGTCCCCTCCAACTCGCCTGTGGGTGCCCAGTTCCCTTTCTCGGGCATTGATGACCGCGAAAACTGGCCCATTGTTTTCTACAACAGGACATGCCAATGCCAGGGTAACTTTATGGGCTACAACTGCGGTGAGTGCAGGTTTGGCTACACAGGACCAAACTGCACCGTTAGACGCAACATGATCAGAAAGGACATC…	b	27	Yoshida, Takamori	35.562	137.891	2020-06-24	####	This study
26702	b	TGATGAAACTTTGGCTCCCTCCTCGGGGTCTGCTTAATTGCCCAAATCGCCACCGGCTTATTCCTAGCCATGCACTACACAGCCGACACATCCCTCGCATTTTCATCTATTGCCCACATCTGCCGAGACGTTAATAACGGTTGACTCCTACGAAACCTTCATGCCAACGGCGCATCTTTCTTCTTTATCTGCATCTACTTCCACATTGGACGAGGTCTTTACTACGGCTCCTACCTTTATAAAGAAACCTGAAACATTGGTGTTGTTCTACTGCTCTTAGTCATAGCTACTGCCTTTGTAGGCTACGTCCTCCCTTGAGGTCAAATATCCTTCTGAGGCGCCACAGTCATTACTAACCTTCTATCAGCCGCCCCCTACATCGGCCCAGATCTAGTTCAA…	b1	CTGAGGAGGATCRCTAGGATGGAAAGTACTAYAGTGCTTTTAGCARCTAGCACCCTGCTCCTGGTACTTCATGYCTCCTAYGGACAGTTTCCCAGGGCTTGCAGTACAGCACAGGTCCTCTTAAGCAAGGAATGTTGCCCAGTCTGGCCAGGAGATAATTCTTCATGTGGAGAAGTCTCCGGAAGGGGAGTGTGCCAAGATGTAGTCCCCTCCAACTCSCCTGTGGGTGCCCAGTTCCCTTTCTCGGGCATTGATGACCGAGAAAACTGGCCCATTGTTTTCTACAACAGGACATGCCAATGCCAGGGTAACTTTATGGGCTACAACTGCGGTGAGTGCAGGTTTGGCTACACAGGACCAAACTGCACCGTTAGACGCAACATGATCAGAAAGGACATC…	n/b	27	Yoshida, Takamori	35.562	137.891	2020-06-24	####	This study
26005	n	TGATGAAACTTTGGCTCCCTCCTCGGAGTCTGCTTAATTGCCCAAATCGCCACCGGCTTATTCCTAGCCATGCATTACACGGCCGACACATCCCTTGCATTCTCATCTATTGCCCACATCTGTCGAGATGTTAATAACGGCTGGCTCCTACGAAACCTTCACGCCAACGGCGCATCTTTTTTCTTTATCTGCATCTACTTCCACATTGGCCGGGGTCTTTACTATGGCTCCTACCTCTATAAAGAAACCTGAAACATTGGCGTCATTCTGTTGTTCTTAGTCATAGCCACCGCCTTTGTGGGCTATGTCCTCCCTTGAGGCCAAATATCTTTCTGAGGCGCCACAGTCATTACCAATCTCCTATCAGCCGCCCCCTACATCGGCCCAGACCTAGTTCAA…	n1	CTGAGGAGGATCACTAGGATGGAAAGTACTATAGTGCTTTTAGCAACTAGCACCCTGCTCCTGGTACTTCATGCCTCCTACGGACAGTTTCCCAGGGCTTGCAGTACAGCACAGGTCCTCTTAAGCAAGGAATGTTGCCCAGTCTGGCCAGGAGATAATTCTTCATGTGGAGAAGTCTCCGGAAGGGGAGTGTGCCAAGATGTAGTCCCCTCCAACTCCCCTGTGGGTGCCCAGTTCCCTTTCTCGGGCATTGATGACCGAGAAAACTGGCCCATTGTTTTCTACAACAGGACATGCCAATGCCAGGGTAACTTTATGGGCTACAACTGCGGTGAGTGCAGGTTTGGCTACACAGGACCAAACTGCACCGTTAGACGCAACATGATCAGAAAGGACATC…	n	28	Takagi	35.5088	137.865	2020-06-23	####	This study
26006	n	TGATGAAACTTTGGCTCCCTCCTCGGAGTCTGCTTAATTGCCCAAATCGCCACCGGCTTATTCCTAGCCATGCATTACACGGCCGACACATCCCTTGCATTCTCATCTATTGCCCACATCTGTCGAGATGTTAATAACGGCTGGCTCCTACGAAACCTTCACGCCAACGGCGCATCTTTTTTCTTTATCTGCATCTACTTCCACATTGGCCGGGGTCTTTACTATGGCTCCTACCTCTATAAAGAAACCTGAAACATTGGCGTCATTCTGTTGTTCTTAGTCATAGCCACCGCCTTTGTGGGCTATGTCCTCCCTTGAGGCCAAATATCTTTCTGAGGCGCCACAGTCATTACCAATCTCCTATCAGCCGCCCCCTACATCGGCCCAGACCTAGTTCAA…	n1	CTGAGGAGGATCACTAGGATGGAAAGTACTATAGTGCTTTTAGCAACTAGCACCCTGCTCCTGGTACTTCATGCCTCCTACGGACAGTTTCCCAGGGCTTGCAGTACAGCACAGGTCCTCTTAAGCAAGGAATGTTGCCCAGTCTGGCCAGGAGATAATTCTTCATGTGGAGAAGTCTCCGGAAGGGGAGTGTGCCAAGATGTAGTCCCCTCCAACTCCCCTGTGGGTGCCCAGTTCCCTTTCTCGGGCATTGATGACCGAGAAAACTGGCCCATTGTTTTCTACAACAGGACATGCCAATGCCAGGGTAACTTTATGGGCTACAACTGCGGTGAGTGCAGGTTTGGCTACACAGGACCAAACTGCACCGTTAGACGCAACATGATCAGAAAGGACATC…	n	28	Takagi	35.5088	137.865	2020-06-23	####	This study
26199	n	TGATGAAACTTTGGCTCCCTCCTCGGGGTCTGCTTAATTGCCCAAATCGTCACCGGCTTATTCCTAGCCATGCACTACACAGCCGACACATCCCTTGCGTTTTCATCCATTGCCCATATCTGCCGAGACGTTAATAACGGCTGACTCCTACGAAACCTTCATGCCAACGGCGCATCTTTCTTCTTCATCTGCATCTACTTCCACATTGGACGAGGCCTATACTACGGCTCCTACCTCTATAAAGAAACCTGAAACATTGGTGTTGTTCTACTACTCTTAGTCATAGCCACTGCCTTTGTAGGCTATGTCCTCCCCTGAGGCCAAATATCCTTCTGAGGCGCCACAGTCATTACTAATCTTCTATCAGCTGCCCCCTACATCGGCCCAGATCTAGTTCAA…	p1	TAGCAACTAGCACCCTGCTCCTGGTACTTCATGCCTCCTACGGACAGTTTCCCAGGGCTTGCAGTACAGCACAGGTCCTCTTAAGCAAGGAATGTTGCCCAGTCTGGCCAGGAGATAATTCTTCATGTGGAGAAGTCTCCGGAAGGGGAGTGTGCCAAGATGTAGTCCCCTCCAACTCCCCTGTGGGTGCCCAGTTCCCTTTCTCGGGCATTGATGACCGAGAAAACTGGCCCATTGTTTTCTACAACAGGACATGCCAATGCCAGGGTAACTTTATGGGCTACAACTGCGGTGAGTGCAGGTTTGGCTACACAGGACCAAACTGCACCGTTAGACGCAACATGATCAGAAAGGACATCTTCAGGATGACCACGGCTGAGAAGGACAAGCTCATCGCCT…	n	28	Takagi	35.5088	137.865	2020-06-23	####	This study
26200	n	TGATGAAACTTTGGCTCCCTCCTCGGAGTCTGCTTAATTGCCCAAATCGCCACCGGCTTATTCCTAGCCATGCATTACACGGCCGACACATCCCTTGCATTCTCATCTATTGCCCACATCTGTCGAGATGTTAATAACGGCTGGCTCCTACGAAACCTTCACGCCAACGGCGCATCTTTTTTCTTTATCTGCATCTACTTCCACATTGGCCGGGGTCTTTACTATGGCTCCTACCTCTATAAAGAAACCTGAAACATTGGCGTCATTCTGTTGTTCTTAGTCATAGCCACCGCCTTTGTGGGCTATGTCCTCCCTTGAGGCCAAATATCTTTCTGAGGCGCCACAGTCATTACCAATCTCCTATCAGCCGCCCCCTACATCGGCCCAGACCTAGTTCAA…	n1	CTGAGGAGGATCACTAGGATGGAAAGTACTATAGTGCTTTTAGCAACTAGCACCCTGCTCCTGGTACTTCATGCCTCCTACGGACAGTTTCCCAGGGCTTGCAGTACAGCACAGGTCCTCTTAAGCAAGGAATGTTGCCCAGTCTGGCCAGGAGATAATTCTTCATGTGGAGAAGTCTCCGGAAGGGGAGTGTGCCAAGATGTAGTCCCCTCCAACTCCCCTGTGGGTGCCCAGTTCCCTTTCTCGGGCATTGATGACCGAGAAAACTGGCCCATTGTTTTCTACAACAGGACATGCCAATGCCAGGGTAACTTTATGGGCTACAACTGCGGTGAGTGCAGGTTTGGCTACACAGGACCAAACTGCACCGTTAGACGCAACATGATCAGAAAGGACATC…	n	28	Takagi	35.5088	137.865	2020-06-23	####	This study
26705	n	TGATGAAACTTTGGCTCCCTCCTCGGGGTCTGCTTAATTGCCCAAATCGTCACCGGCTTATTCCTAGCCATGCACTACACAGCCGACACATCCCTTGCGTTTTCATCCATTGCCCATATCTGCCGAGACGTTAATAACGGCTGACTCCTACGAAACCTTCATGCCAACGGCGCATCTTTCTTCTTCATCTGCATCTACTTCCACATTGGACGAGGCCTATACTACGGCTCCTACCTCTATAAAGAAACCTGAAACATTGGTGTTGTTCTACTACTCTTAGTCATAGCCACTGCCTTTGTAGGCTATGTCCTCCCCTGAGGCCAAATATCCTTCTGAGGCGCCACAGTCATTACTAATCTTCTATCAGCTGCCCCCTACATCGGCCCAGATCTAGTTCAA…	p1	CTGAGGAGGATCACTAGGATGGAAAGTACTATAGTGCTTTTAGCAACTAGCACCCTGCTCCTGGTACTTCATGCCTCCTACGGACAGTTTCCCAGGGCTTGCAGTACAGCACAGGTCCTCTTAAGCAAGGAATGTTGCCCAGTCTGGCCAGGAGATAATTCTTCATGTGGAGAAGTCTCCGGAAGGGGAGTGTGCCAAGATGTAGTCCCCTCCAACTCCCCTGTGGGTGCCCAGTTCCCTTTCTCGGGCATTGATGACCGAGAAAACTGGCCCATTGTTTTCTACAACAGGACATGCCAATGCCAGGGTAACTTTATGGGCTACAACTGCGGTGAGTGCAGGTTTGGCTACACAGGACCAAACTGCACCGTTAGACGCAACATGATCAGAAAGGACATC…	n	28	Takagi	35.5088	137.865	2020-06-24	####	This study
26706	n	TGATGAAACTTTGGCTCCCTCCTCGGAGTCTGCTTAATTGCCCAAATCGCCACCGGCTTATTCCTAGCCATGCATTACACGGCCGACACATCCCTTGCATTCTCATCTATTGCCCACATCTGTCGAGATGTTAATAACGGCTGGCTCCTACGAAACCTTCACGCCAACGGCGCATCTTTTTTCTTTATCTGCATCTACTTCCACATTGGCCGGGGTCTTTACTATGGCTCCTACCTCTATAAAGAAACCTGAAACATTGGCGTCATTCTGTTGTTCTTAGTCATAGCCACCGCCTTTGTGGGCTATGTCCTCCCTTGAGGCCAAATATCTTTCTGAGGCGCCACAGTCATTACCAATCTCCTATCAGCCGCCCCCTACATCGGCCCAGACCTAGTTCAA…	n1	CTGAGGAGGATCACTAGGATGGAAAGTACTATAGTGCTTTTAGCAACTAGCACCCTGCTCCTGGTACTTCATGCCTCCTACGGACAGTTTCCCAGGGCTTGCAGTACAGCACAGGTCCTCTTAAGCAAGGAATGTTGCCCAGTCTGGCCAGGAGATAATTCTTCATGTGGAGAAGTCTCCGGAAGGGGAGTGTGCCAAGATGTAGTCCCCTCCAACTCCCCTGTGGGTGCCCAGTTCCCTTTCTCGGGCATTGATGACCGAGAAAACTGGCCCATTGTTTTCTACAACAGGACATGCCAATGCCAGGGTAACTTTATGGGCTACAACTGCGGTGAGTGCAGGTTTGGCTACACAGGACCAAACTGCACCGTTAGACGCAACATGATCAGAAAGGACATC…	n	28	Takagi	35.5088	137.865	2020-06-24	####	This study
26707	n	TGATGAAACTTTGGCTCCCTCCTCGGGGTCTGCTTAATTGCCCAAATCGTCACCGGCTTATTCCTAGCCATGCACTACACAGCCGACACATCCCTTGCGTTTTCATCCATTGCCCATATCTGCCGAGACGTTAATAACGGCTGACTCCTACGAAACCTTCATGCCAACGGCGCATCTTTCTTCTTCATCTGCATCTACTTCCACATTGGACGAGGCCTATACTACGGCTCCTACCTCTATAAAGAAACCTGAAACATTGGTGTTGTTCTACTACTCTTAGTCATAGCCACTGCCTTTGTAGGCTATGTCCTCCCCTGAGGCCAAATATCCTTCTGAGGCGCCACAGTCATTACTAATCTTCTATCAGCTGCCCCCTACATCGGCCCAGATCTAGTTCAA…	p1	CTGAGGAGGATCACTAGGATGGAAAGTACTATAGTGCTTTTAGCAACTAGCACCCTGCTCCTGGTACTTCATGCCTCCTACGGACAGTTTCCCAGGGCTTGCAGTACAGCACAGGTCCTCTTAAGCAAGGAATGTTGCCCAGTCTGGCCAGGAGATAATTCTTCATGTGGAGAAGTCTCCGGAAGGGGAGTGTGCCAAGATGTAGTCCCCTCCAACTCCCCTGTGGGTGCCCAGTTCCCTTTCTCGGGCATTGATGACCGAGAAAACTGGCCCATTGTTTTCTACAACAGGACATGCCAATGCCAGGGTAACTTTATGGGCTACAACTGCGGTGAGTGCAGGTTTGGCTACACAGGACCAAACTGCACCGTTAGACGCAACATGATCAGAAAGGACATC…	n	28	Takagi	35.5088	137.865	2020-06-24	####	This study
26708	n	TGATGAAACTTTGGCTCCCTCCTCGGAGTCTGCTTAATTGCCCAAATCGCCACCGGCTTATTCCTAGCCATGCATTACACGGCCGACACATCCCTTGCATTCTCATCTATTGCCCACATCTGTCGAGATGTTAATAACGGCTGGCTCCTACGAAACCTTCACGCCAACGGCGCATCTTTTTTCTTTATCTGCATCTACTTCCACATTGGCCGGGGTCTTTACTATGGCTCCTACCTCTATAAAGAAACCTGAAACATTGGCGTCATTCTGTTGTTCTTAGTCATAGCCACCGCCTTTGTGGGCTATGTCCTCCCTTGAGGCCAAATATCTTTCTGAGGCGCCACAGTCATTACCAATCTCCTATCAGCCGCCCCCTACATCGGCCCAGACCTAGTTCAA…	n1	CTGAGGAGGATCACTAGGATGGAAAGTACTAYAGTGCTTTTAGCARCTAGCACCCTGCTCCTGGTACTTCATGCCTCCTACGGACAGTTTCCCAGGGCTTGCAGTACAGCACAGGTCCTCTTAAGCAAGGAATGTTGCCCAGTCTGGCCAGGAGATAATTCTTCATGTGGAGAAGTCTCCGGAAGGGGAGTGTGCCAAGATGTAGTCCCCTCCAACTCCCCTGTGGGTGCCCAGTTCCCTTTCTCGGGCATTGATGACCGAGAAAACTGGCCCATTGTTTTCTACAACAGGACATGCCAATGCCAGGGTAACTTTATGGGCTACAACTGCGGTGAGTGCAGGTTTGGCTACACAGGACCAAACTGCACCGTTAGACGCAACATGATCAGAAAGGACATC…	n/b	28	Takagi	35.5088	137.865	2020-06-24	####	This study
26014	n	TGATGAAACTTTGGCTCCCTCCTCGGAGTCTGCTTAATTGCCCAAATCGCCACCGGCTTATTCCTAGCCATGCATTACACGGCCGACACATCCCTTGCATTCTCATCTATTGCCCACATCTGTCGAGATGTTAATAACGGCTGGCTCCTACGAAACCTTCACGCCAACGGCGCATCTTTTTTCTTTATCTGCATCTACTTCCACATTGGCCGGGGTCTTTACTATGGCTCCTACCTCTATAAAGAAACCTGAAACATTGGCGTCATTCTGTTGTTCTTAGTCATAGCCACCGCCTTTGTGGGCTATGTCCTCCCTTGAGGCCAAATATCTTTCTGAGGCGCCACAGTCATTACCAATCTCCTATCAGCCGCCCCCTACATCGGCCCAGACCTAGTTCAA…	n1	CTGAGGAGGATCACTAGGATGGAAAGTACTAYAGTGCTTTTAGCARCTAGCACCCTGCTCCTGGTACTTCATGCCTCCTACGGACAGTTTCCCAGGGCTTGCAGTACAGCACAGGTCCTCTTAAGCAAGGAATGTTGCCCAGTCTGGCCAGGAGATAATTCTTCATGTGGAGAAGTCTCCGGAAGGGGAGTGTGCCAAGATGTAGTCCCCTCCAACTCCCCTGTGGGTGCCCAGTTCCCTTTCTCGGGCATTGATGACCGAGAAAACTGGCCCATTGTTTTCTACAACAGGACATGCCAATGCCAGGGTAACTTTATGGGCTACAACTGCGGTGAGTGCAGGTTTGGCTACACAGGACCAAACTGCACCGTTAGACGCAACATGATCAGAAAGGACATC…	n/b	29	Shinshu-shinmachi, Nagano	36.5752	138.052	2020-09-14	####	This study
26015	n	TGATGAAACTTTGGCTCCCTCCTCGGAGTCTGCTTAATTGCCCAAATCGCCACCGGCTTATTCCTAGCCATGCATTACACGGCCGACACATCCCTTGCATTCTCATCTATTGCCCACATCTGTCGAGATGTTAATAACGGCTGGCTCCTACGAAACCTTCACGCCAACGGCGCATCTTTTTTCTTTATCTGCATCTACTTCCACATTGGCCGGGGTCTTTACTATGGCTCCTACCTCTATAAAGAAACCTGAAACATTGGCGTCATTCTGTTGTTCTTAGTCATAGCCACCGCCTTTGTGGGCTATGTCCTCCCTTGAGGCCAAATATCTTTCTGAGGCGCCACAGTCATTACCAATCTCCTATCAGCCGCCCCCTACATCGGCCCAGACCTAGTTCAA…	n1	CTGAGGAGGATCACTAGGATGGAAAGTACTAYAGTGCTTTTAGCARCTAGCACCCTGCTCCTGGTACTTCATGCCTCCTACGGACAGTTTCCCAGGGCTTGCAGTACAGCACAGGTCCTCTTAAGCAAGGAATGTTGCCCAGTCTGGCCAGGAGATAATTCTTCATGTGGAGAAGTCTCCGGAAGGGGAGTGTGCCAAGATGTAGTCCCCTCCAACTCCCCTGTGGGTGCCCAGTTCCCTTTCTCGGGCATTGATGACCGAGAAAACTGGCCCATTGTTTTCTACAACAGGACATGCCAATGCCAGGGTAACTTTATGGGCTACAACTGCGGTGAGTGCAGGTTTGGCTACACAGGACCAAACTGCACCGTTAGACGCAACATGATCAGAAAGGACATC…	n/b	29	Shinshu-shinmachi, Nagano	36.5752	138.052	2020-09-14	####	This study
26089	p	TGATGAAACTTTGGCTCCCTCCTCGGAGTCTGCTTAATTGCCCAAATCGCCACCGGCTTATTCTTAGCCATGCATTACACAGCCGACACATCCCTTGCATTCTCATCTATTGCCCACATCTGTCGAGATGTTAATAACGGCTGACTCCTACGAAACCTTCACGCCAACGGCGCATCTTTTTTCTTTATCTGCATCTACTTCCACATTGGCCGGGGTCTTTACTATGGCTCCTACCTCTATAAAGAAACCTGAAACATTGGCGTCATTCTGTTGTTCTTAGTCATAGCCACCGCCTTTGTGGGCTATGTCCTCCCTTGAGGCCAAATATCTTTCTGAGGCGCCACAGTCATTACCAATCTCCTATCAGCCGCCCCCTACATCGGCCCAGACCTAGTTCAA…	n4	CTGAGGAGGATCACTAGGATGGAAAGTACTATAGTGCTTTTAGCAACTAGCACCCTGCTCCTGGTACTTCATGCCTCCTACGGACAGTTTCCCAGGGCTTGCAGTACAGCACAGGTCCTCTTAAGCAAGGAATGTTGCCCAGTCTGGCCAGGAGATAATTCTTCATGTGGAGAAGTCTCCGGAAGGGGAGTGTGCCAAGATGTAGTCCCCTCCAACTCCCCTGTGGGTGCCCAGTTCCCTTTCTCGGGCATTGATGACCGAGAAAACTGGCCCATTGTTTTCTACAACAGGACATGCCAATGCCAGGGTAACTTTATGGGCTACAACTGCGGTGAGTGCAGGTTTGGCTACACAGGACCAAACTGCACCGTTAGACGCAACATGATCAGAAAGGACATC…	n	29	Shinshu-shinmachi, Nagano	36.5752	138.052	2020-09-14	####	This study
26090	p	TGATGAAACTTTGGCTCCCTCCTCGGAGTCTGCTTAATTGCCCAAATCGCCACCGGCTTATTCTTAGCCATGCATTACACAGCCGACACATCCCTTGCATTCTCATCTATTGCCCACATCTGTCGAGATGTTAATAACGGCTGACTCCTACGAAACCTTCACGCCAACGGCGCATCTTTTTTCTTTATCTGCATCTACTTCCACATTGGCCGGGGTCTTTACTATGGCTCCTACCTCTATAAAGAAACCTGAAACATTGGCGTCATTCTGTTGTTCTTAGTCATAGCCACCGCCTTTGTGGGCTATGTCCTCCCTTGAGGCCAAATATCTTTCTGAGGCGCCACAGTCATTACCAATCTCCTATCAGCCGCCCCCTACATCGGCCCAGACCTAGTTCAA…	n4	CTGAGGAGGATCRCTAGGATGGAAAGTACTAYAGTGCTTTTAGCARCTAGCACCCTGCTCCTGGTACTTCATGYCTCCTAYGGACAGTTTCCCAGGGCTTGCAGTACAGCACAGGTCCTCTTAAGCAAGGAATGTTGCCCAGTCTGGCCAGGAGATAATTCTTCATGTGGAGAAGTCTCCGGAAGGGGAGTGTGCCAAGATGTAGTCCCCTCCAACTCSCCTGTGGGTGCCCAGTTCCCTTTCTCGGGCATTGATGACCGAGAAAACTGGCCCATTGTTTTCTACAACAGGACATGCCAATGCCAGGGTAACTTTATGGGCTACAACTGCGGTGAGTGCAGGTTTGGCTACACAGGACCAAACTGCACCGTTAGACGCAACATGATCAGAAAGGACWTC…	n/b	29	Shinshu-shinmachi, Nagano	36.5752	138.052	2020-09-14	####	This study
26447	n	TGATGAAACTTTGGCTCCCTCCTCGGAGTCTGCTTAATTGCCCAAATCGCCACCGGCTTATTCCTAGCCATGCATTACACGGCCGACACATCCCTTGCATTCTCATCTATTGCCCACATCTGTCGAGATGTTAATAACGGCTGGCTCCTACGAAACCTTCACGCCAACGGCGCATCTTTTTTCTTTATCTGCATCTACTTCCACATTGGCCGGGGTCTTTACTATGGCTCCTACCTCTATAAAGAAACCTGAAACATTGGCGTCATTCTGTTGTTCTTAGTCATAGCCACCGCCTTTGTGGGCTATGTCCTCCCTTGAGGCCAAATATCTTTCTGAGGCGCCACAGTCATTACCAATCTCCTATCAGCCGCCCCCTACATCGGCCCAGACCTAGTTCAA…	n6	CTGAGGAGGATCACTAGGATGGAAAGTACTATAGTGCTTTTAGCAACTAGCACCCTGCTCCTGGTACTTCATGCCTCCTACGGACAGTTTCCCAGGGCTTGCAGTACAGCACAGGTCCTCTTAAGCAAGGAATGTTGCCCAGTCTGGCCAGGAGATAATTCTTCATGTGGAGAAGTCTCCGGAAGGGGAGTGTGCCAAGATGTAGTCCCCTCCAACTCCCCTGTGGGTGCCCAGTTCCCTTTCTCGGGCATTGATGACCGAGAAAACTGGCCCATTGTTTTCTACAACAGGACATGCCAATGCCAGGGTAACTTTATGGGCTACAACTGCGGTGAGTGCAGGTTTGGCTACACAGGACCAAACTGCACCGTTAGACGCAACATGATCAGAAAGGACATC…	n	29	Shinshu-shinmachi, Nagano	36.5752	138.052	2020-09-15	####	This study
26448	n	TGATGAAACTTTGGCTCCCTCCTCGGAGTCTGCTTAATTGCCCAAATCGCCACCGGCTTATTCTTAGCCATGCATTACACAGCCGACACATCCCTTGCATTCTCATCTATTGCCCACATCTGTCGAGATGTTAATAACGGCTGACTCCTACGAAACCTTCACGCCAACGGCGCATCTTTTTTCTTTATCTGCATCTACTTCCACATTGGCCGGGGTCTTTACTATGGCTCCTACCTCTATAAAGAAACCTGAAACATTGGCGTCATTCTGTTGTTCTTAGTCATAGCCACCGCCTTTGTGGGCTATGTCCTCCCTTGAGGCCAAATATCTTTCTGAGGCGCCACAGTCATTACCAATCTCCTATCAGCCGCCCCCTACATCGGCCCAGACCTAGTTCAA…	n4	CTGAGGAGGATCACTAGGATGGAAAGTACTATAGTGCTTTTAGCAACTAGCACCCTGCTCCTGGTACTTCATGCCTCCTACGGACAGTTTCCCAGGGCTTGCAGTACAGCACAGGTCCTCTTAAGCAAGGAATGTTGCCCAGTCTGGCCAGGAGATAATTCTTCATGTGGAGAAGTCTCCGGAAGGGGAGTGTGCCAAGATGTAGTCCCCTCCAACTCCCCTGTGGGTGCCCAGTTCCCTTTCTCGGGCATTGATGACCGAGAAAACTGGCCCATTGTTTTCTACAACAGGACATGCCAATGCCAGGGTAACTTTATGGGCTACAACTGCGGTGAGTGCAGGTTTGGCTACACAGGACCAAACTGCACCGTTAGACGCAACATGATCAGAAAGGACATC…	n	29	Shinshu-shinmachi, Nagano	36.5752	138.052	2020-09-15	####	This study
26675	n	TGATGAAACTTTGGCTCCCTCCTCGGAGTCTGCTTAATTGCCCAAATCGCCACCGGCTTATTCTTAGCCATGCATTACACAGCCGACACATCCCTTGCATTCTCATCTATTGCCCACATCTGTCGAGATGTTAATAACGGCTGACTCCTACGAAACCTTCACGCCAACGGCGCATCTTTTTTCTTTATCTGCATCTACTTCCACATTGGCCGGGGTCTTTACTATGGCTCCTACCTCTATAAAGAAACCTGAAACATTGGCGTCATTCTGTTGTTCTTAGTCATAGCCACCGCCTTTGTGGGCTATGTCCTCCCTTGAGGCCAAATATCTTTCTGAGGCGCCACAGTCATTACCAATCTCCTATCAGCCGCCCCCTACATCGGCCCAGACCTAGTTCAA…	n4	CTGAGGAGGATCACTAGGATGGAAAGTACTATAGTGCTTTTAGCAACTAGCACCCTGCTCCTGGTACTTCATGCCTCCTACGGACAGTTTCCCAGGGCTTGCAGTACAGCACAGGTCCTCTTAAGCAAGGAATGTTGCCCAGTCTGGCCAGGAGATAATTCTTCATGTGGAGAAGTCTCCGGAAGGGGAGTGTGCCAAGATGTAGTCCCCTCCAACTCCCCTGTGGGTGCCCAGTTCCCTTTCTCGGGCATTGATGACCGAGAAAACTGGCCCATTGTTTTCTACAACAGGACATGCCAATGCCAGGGTAACTTTATGGGCTACAACTGCGGTGAGTGCAGGTTTGGCTACACAGGACCAAACTGCACCGTTAGACGCAACATGATCAGAAAGGACATC…	n	29	Shinshu-shinmachi, Nagano	36.5752	138.052	2020-09-15	####	This study
26676	n/b	TGATGAAACTTTGGCTCCCTCCTCGGAGTCTGCTTAATTGCCCAAATCGCCACCGGCTTATTCCTAGCCATGCATTACACGGCCGACACATCCCTTGCATTCTCATCTATTGCCCACATCTGTCGAGATGTTAATAACGGCTGGCTCCTACGAAACCTTCACGCCAACGGCGCATCTTTTTTCTTTATCTGCATCTACTTCCACATTGGCCGGGGTCTTTACTATGGCTCCTACCTCTATAAAGAAACCTGAAACATTGGCGTCATTCTGTTGTTCTTAGTCATAGCCACCGCCTTTGTGGGCTATGTCCTCCCTTGAGGCCAAATATCTTTCTGAGGCGCCACAGTCATTACCAATCTCCTATCAGCCGCCCCCTACATCGGCCCAGACCTAGTTCAA…	n6	CTGAGGAGGATCACTAGGATGGAAAGTACTAYAGTGCTTTTAGCARCTAGCACCCTGCTCCTGGTACTTCATGCCTCCTACGGACAGTTTCCCAGGGCTTGCAGTACAGCACAGGTCCTCTTAAGCAAGGAATGTTGCCCAGTCTGGCCAGGAGATAATTCTTCATGTGGAGAAGTCTCCGGAAGGGGAGTGTGCCAAGATGTAGTCCCCTCCAACTCCCCTGTGGGTGCCCAGTTCCCTTTCTCGGGCATTGATGACCGAGAAAACTGGCCCATTGTTTTCTACAACAGGACATGCCAATGCCAGGGTAACTTTATGGGCTACAACTGCGGTGAGTGCAGGTTTGGCTACACAGGACCAAACTGCACCGTTAGACGCAACATGATCAGAAAGGACATC…	n/b	29	Shinshu-shinmachi, Nagano	36.5752	138.052	2020-09-15	####	This study
26677	p	TGATGAAACTTTGGCTCCCTCCTCGGAGTCTGCTTAATTGCCCAAATCGCCACCGGCTTATTCCTAGCCATGCATTACACGGCCGACACATCCCTTGCATTCTCATCTATTGCCCACATCTGTCGAGATGTTAATAACGGCTGGCTCCTACGAAACCTTCACGCCAACGGCGCATCTTTTTTCTTTATCTGCATCTACTTCCACATTGGCCGGGGTCTTTACTATGGCTCCTACCTCTATAAAGAAACCTGAAACATTGGCGTCATTCTGTTGTTCTTAGTCATAGCCACCGCCTTTGTGGGCTATGTCCTCCCTTGAGGCCAAATATCTTTCTGAGGCGCCACAGTCATTACCAATCTCCTATCAGCCGCCCCCTACATCGGCCCAGACCTAGTTCAA…	n1	CTGAGGAGGATCACTAGGATGGAAAGTACTAYAGTGCTTTTAGCARCTAGCACCCTGCTCCTGGTACTTCATGCCTCCTACGGACAGTTTCCCAGGGCTTGCAGTACAGCACAGGTCCTCTTAAGCAAGGAATGTTGCCCAGTCTGGCCAGGAGATAATTCTTCATGTGGAGAAGTCTCCGGAAGGGGAGTGTGCCAAGATGTAGTCCCCTCCAACTCCCCTGTGGGTGCCCAGTTCCCTTTCTCGGGCATTGATGACCGAGAAAACTGGCCCATTGTTTTCTACAACAGGACATGCCAATGCCAGGGTAACTTTATGGGCTACAACTGCGGTGAGTGCAGGTTTGGCTACACAGGACCAAACTGCACCGTTAGACGCAACATGATCAGAAAGGACATC…	n/b	29	Shinshu-shinmachi, Nagano	36.5752	138.052	2020-09-15	####	This study
26678	n	TGATGAAACTTTGGCTCCCTCCTCGGAGTCTGCTTAATTGCCCAAATCGCCACCGGCTTATTCCTAGCCATGCATTACACGGCCGACACATCCCTTGCATTCTCATCTATTGCCCACATCTGTCGAGATGTTAATAACGGCTGGCTCCTACGAAACCTTCACGCCAACGGCGCATCTTTTTTCTTTATCTGCATCTACTTCCACATTGGCCGGGGTCTTTACTATGGCTCCTACCTCTATAAAGAAACCTGAAACATTGGCGTCATTCTGTTGTTCTTAGTCATAGCCACCGCCTTTGTGGGCTATGTCCTCCCTTGAGGCCAAATATCTTTCTGAGGCGCCACAGTCATTACCAATCTCCTATCAGCCGCCCCCTACATCGGCCCAGACCTAGTTCAA…	n1	CTGAGGAGGATCACTAGGATGGAAAGTACTAYAGTGCTTTTAGCARCTAGCACCCTGCTCCTGGTACTTCATGCCTCCTACGGACAGTTTCCCAGGGCTTGCAGTACAGCACAGGTCCTCTTAAGCAAGGAATGTTGCCCAGTCTGGCCAGGAGATAATTCTTCATGTGGAGAAGTCTCCGGAAGGGGAGTGTGCCAAGATGTAGTCCCCTCCAACTCCCCTGTGGGTGCCCAGTTCCCTTTCTCGGGCATTGATGACCGAGAAAACTGGCCCATTGTTTTCTACAACAGGACATGCCAATGCCAGGGTAACTTTATGGGCTACAACTGCGGTGAGTGCAGGTTTGGCTACACAGGACCAAACTGCACCGTTAGACGCAACATGATCAGAAAGGACATC…	n/b	29	Shinshu-shinmachi, Nagano	36.5752	138.052	2020-09-15	####	This study
26011	n	TGATGAAACTTTGGCTCCCTCCTCGGAGTCTGCTTAATTGCCCAAATCGCCACCGGCTTATTCCTAGCCATGCATTACACGGCCGACACATCCCTTGCATTCTCATCTATTGCCCACATCTGTCGAGATGTTAATAACGGCTGGCTCCTACGAAACCTTCACGCCAACGGCGCATCTTTTTTCTTTATCTGCATCTACTTCCACATTGGCCGGGGTCTTTACTATGGCTCCTACCTCTATAAAGAAACCTGAAACATTGGCGTCATTCTGTTGTTCTTAGTCATAGCCACCGCCTTTGTGGGCTATGTCCTCCCTTGAGGCCAAATATCTTTCTGAGGCGCCACAGTCATTACCAATCTCCTATCAGCCGCCCCCTACATCGGCCCAGACCTAGTTCAA…	n1	CTGAGGAGGATCACTAGGATGGAAAGTACTATAGTGCTTTTAGCAACTAGCACCCTGCTCCTGGTACTTCATGCCTCCTACGGACAGTTTCCCAGGGCTTGCAGTACAGCACAGGTCCTCTTAAGCAAGGAATGTTGCCCAGTCTGGCCAGGAGATAATTCTTCATGTGGAGAAGTCTCCGGAAGGGGAGTGTGCCAAGATGTAGTCCCCTCCAACTCCCCTGTGGGTGCCCAGTTCCCTTTCTCGGGCATTGATGACCGAGAAAACTGGCCCATTGTTTTCTACAACAGGACATGCCAATGCCAGGGTAACTTTATGGGCTACAACTGCGGTGAGTGCAGGTTTGGCTACACAGGACCAAACTGCACCGTTAGACGCAACATGATCAGAAAGGACATC…	n	30	O-okakou, Nagano	36.5366	137.965	2020-09-14	####	This study
26012	p	TGATGAAACTTTGGCTCCCTCCTCGGAGTCTGCTTAATTGCCCAAATCGCCACCGGCTTATTCCTAGCCATGCATTACACAGCCGACACATCCCTTGCATTCTCATCTATTGCCCACATCTGTCGAGATGTTAATAACGGCTGACTCCTACGAAACCTTCACGCCAACGGCGCATCTTTTTTCTTTATCTGCATCTACTTCCACATTGGCCGGGGTCTTTACTATGGCTCCTACCTCTATAAAGAAACCTGAAACATTGGCGTCATTCTGTTGCTCTTAGTCATAGCCACCGCCTTTGTGGGCTATGTCCTCCCTTGAGGCCAAATATCTTTCTGAGGCGCCACAGTCATTACCAATCTCCTATCAGCCGCCCCCTACATCGGCCCAGACCTAGTTCAA…	n18	CTGAGGAGGATCACTAGGATGGAAAGTACTATAGTGCTTTTAGCAACTAGCACCCTGCTCCTGGTACTTCATGCCTCCTACGGACAGTTTCCCAGGGCTTGCAGTACAGCACAGGTCCTCTTAAGCAAGGAATGTTGCCCAGTCTGGCCAGGAGATAATTCTTCATGTGGAGAAGTCTCCGGAAGGGGAGTGTGCCAAGATGTAGTCCCCTCCAACTCCCCTGTGGGTGCCCAGTTCCCTTTCTCGGGCATTGATGACCGAGAAAACTGGCCCATTGTTTTCTACAACAGGACATGCCAATGCCAGGGTAACTTTATGGGCTACAACTGCGGTGAGTGCAGGTTTGGCTACACAGGACCAAACTGCACCGTTAGACGCAACATGATCAGAAAGGACATC…	n	30	O-okakou, Nagano	36.5366	137.965	2020-09-14	####	This study
26013	n	TGATGAAACTTTGGCTCCCTCCTCGGAGTCTGCTTAATTGCCCAAATCGCCACCGGCTTATTCCTAGCCATGCATTACACGGCCGACACATCCCTTGCATTCTCATCTATTGCCCACATCTGTCGAGATGTTAATAACGGCTGGCTCCTACGAAACCTTCACGCCAACGGCGCATCTTTTTTCTTTATCTGCATCTACTTCCACATTGGCCGGGGTCTTTACTATGGCTCCTACCTCTATAAAGAAACCTGAAACATTGGCGTCATTCTGTTGTTCTTAGTCATAGCCACCGCCTTTGTGGGCTATGTCCTCCCTTGAGGCCAAATATCTTTCTGAGGCGCCACAGTCATTACCAATCTCCTATCAGCCGCCCCCTACATCGGCCCAGACCTAGTTCAA…	n1	CTGAGGAGGATCACTAGGATGGAAAGTACTAYAGTGCTTTTAGCARCTAGCACCCTGCTCCTGGTACTTCATGCCTCCTACGGACAGTTTCCCAGGGCTTGCAGTACAGCACAGGTCCTCTTAAGCAAGGAATGTTGCCCAGTCTGGCCAGGAGATAATTCTTCATGTGGAGAAGTCTCCGGAAGGGGAGTGTGCCAAGATGTAGTCCCCTCCAACTCCCCTGTGGGTGCCCAGTTCCCTTTCTCGGGCATTGATGACCGAGAAAACTGGCCCATTGTTTTCTACAACAGGACATGCCAATGCCAGGGTAACTTTATGGGCTACAACTGCGGTGAGTGCAGGTTTGGCTACACAGGACCAAACTGCACCGTTAGACGCAACATGATCAGAAAGGACATC…	n/b	30	O-okakou, Nagano	36.5366	137.965	2020-09-14	####	This study
The sequence data used in Komaki et al. (2012) and registered in GenBank
			n1				Ikusaka				AB686619	Komaki et al. (2012)
			n2				Kizaki				AB686620	Komaki et al. (2012)
			n3				Kizaki				AB686621	Komaki et al. (2012)
			n4				Kizaki				AB686622	Komaki et al. (2012)
			n4				Kizaki				AB686623	Komaki et al. (2012)
			n5				Kizaki				AB686624	Komaki et al. (2012)
			n6				Tazawa				AB686625	Komaki et al. (2012)
			n7				Tazawa				AB686626	Komaki et al. (2012)
			n8				Hora				AB686627	Komaki et al. (2012)
			n9				Ikusaka				AB686628	Komaki et al. (2012)
			n10				Minowa				AB686629	Komaki et al. (2012)
			n11				Takamori				AB686630	Komaki et al. (2012)
			n1				Tatsuno				AB686631	Komaki et al. (2012)
			n12				Tastuno				AB686632	Komaki et al. (2012)
			n2				Tatsuno				AB686633	Komaki et al. (2012)
			n1				Tatsuno				AB686634	Komaki et al. (2012)
			n13				Tatsuno				AB686635	Komaki et al. (2012)
			n14				Tatsuno				AB686636	Komaki et al. (2012)
			n15				Tatsuno				AB686637	Komaki et al. (2012)
			p1				Matsumoto				AB686638	Komaki et al. (2012)
			p2				Matsumoto				AB686639	Komaki et al. (2012)
			b1				Minowa				AB686640	Komaki et al. (2012)
			b2				Komagane				AB686641	Komaki et al. (2012)
Metadata associated with the genetic samples analyzed in this study. "Sample ID" refers to the internal identification number used within the laboratory of Shinshu University. "External morphology" refers to the dorsal characters. "mtDNA haplotype" is a lineage discrimination result based on mitochondrial DNA, and the species-specific traits of P. nigromaculatus, P. p. porosus, and P. p. brevipod…
