# Supplementary material for: Changes Over a 10‐Year Period in the Distribution Ranges and Genetic Hybridization of Three Pelophylax Pond Frogs in Central Japan
Source: Ecol Evol. 2025 Aug 7;15(8):e71856. doi: 10.1002/ece3.71856 (PMC12329352; doi:10.1002/ece3.71856)
Supplement: Supplementary file 4 — Table S1. Results of calculating the area by land use type in each basin in 3 years are shown. The data used was from the GIS data provided by the Ministry of Land, Infrastructure, Transport and Tourism (https://nlftp.mlit.go.jp/ksj/index.html) for the year closest to the survey year. (a) Shows the area of the three most occupied land use types, excluding forest, for each basin and year. (b) Shows the calculated area of all land use types for each basin and year. [file ECE3-15-e71856-s001.xlsx]

## Sheet: Sheet1
	Table S1 The results of calculating the areas by land use type of the both basin in each year of 1987, 2009 and 2021 are shown. The data used was from the GIS data provided by the Ministry of Land, Infrastructure, Transport and Tourism (https://nlftp.mlit.go.jp/ksj/index.html) for the year closest to the survey year. The table shows the land use types with particularly large occupied areas in eac…
		Matsumoto basin (area, m^2)				Ina basin (area, m^2)
		1987	2009	2021		1987	2009	2021
	Forest	2.24616e+08	2.21848e+08	2.17942e+08		257787120	2.49383e+08	250389265
	Paddy field area	2.2071e+08	1.87315e+08	1.77495e+08		184803633	1.52678e+08	139665461
	Farmland area	9.13981e+07	9.27515e+07	9.69076e+07		102567462	1.07425e+08	110806605
	Building area	8.18525e+07	1.34586e+08	1.37368e+08		59120539	1.0541e+08	109082307
	Inlamdwater	2.98457e+07	2.59445e+07	2.99604e+07		22311566	2.04249e+07	22580575
